# Supplementary material for: An HIV Vaccine Protective Allele in FCGR2C Associates With Increased Odds of Perinatal HIV Acquisition
Source: Front Immunol. 2021 Nov 30;12:760571. doi: 10.3389/fimmu.2021.760571 (PMC8668943; doi:10.3389/fimmu.2021.760571)
Supplement: Supplementary file 1 [file DataSheet_1.zip]

Archive with 1 entries (1 files):
- Supplementary dataset_maternalViralLoad_An HIV vaccine protective allele in FCGR2C associates with increased odds of perinatal HIV acquisition.xlsx
