# Supplementary material for: An HIV Vaccine Protective Allele in FCGR2C Associates With Increased Odds of Perinatal HIV Acquisition
Source: Front Immunol. 2021 Nov 30;12:760571. doi: 10.3389/fimmu.2021.760571 (PMC8668943; doi:10.3389/fimmu.2021.760571)
Supplement: Supplementary file 1 [file DataSheet_1.zip › Supplementary dataset_maternalViralLoad_An HIV vaccine protective allele in FCGR2C associates with increased odds of perinatal HIV acquisition.xlsx]

## Sheet: Sheet1
id	MatRV144_variant	MatRV144_SNP	MatFcγRIIc_copyNumber	Mat_Inf_concordance	mat_inf_genotypeconcordance	mat_inf_dominantgenotype	MatFcγRIIc_genotype	Study_group	maternalviralload	log_maternalVL	log_maternalVL_Cat	Maternal_logviralload	maternalcd4	sqrt_maternalcd4	HIV_acquisition	Study_cat	HIV_acquisition_Joy	HIV_acquisition_Ria	Mode_transmission	Mode_transmission2	HIV_acquisition_Intrapartum	HIV_acquisition_InUtero_enriched	HIV_acquisition_Mixed	HIV_acquisition_InUtero	HIV_acquisition_InUteroenriched2	FcγRIIa_copyNumber	FcγRIIa_genotype	FcγRIIb_copyNumber	FcγRIIb_genotype	FcγRIIIa_copyNumber	FcγRIIIa_158F	FcγRIIIa_158V	FcγRIIIa_FV	FcγRIIIa_genotype	FcγRIIIb_copyNumber	FcγRIIIb_genotype	FcγRIIc_copyNumber	FcγRIIc_copyNumber2	FcγRIIc_copyNumber3	FcγRIIc_variant	RV144_variant	RV144_SNP	FcγRIIc_genotype	CopyNumberRegion	CopyNumberRegion_2	CopyNumberRegion_3	CD32bc_386CG_probe187	CD32bc_120AT_probe254	FCGR2Cpromoterhaplotype
C-HIV002	CC	Homozygous C	2	concordant	concordant CC	concordant CC	CC	Control	9750	3.99	<4.2	3.989			No	Ria	No	No			No	No	No	No	No	2	131HR	2	232II	2	2	0	158FF	158F/FF/FFF	2	HNA1a+/1b-/1c+	2	2 copies	2 copies	CC	CC	Homozygous C	CC	2 copies	2 copies		0	0	-386GG; -120TT
C-HIV009	CC	Homozygous C	2	concordant	concordant CC	concordant CC	CC	Control	194	2.29	<4.2	2.288	1137	33.7194	No	Ria	No	No			No	No	No	No	No	2	131HR	2	232II	2	1	1	158FV	158FV/FFV/FVV	2	HNA1a-/1b-/1c+	2	2 copies	2 copies	CC	CC	Homozygous C	CC	2 copies	2 copies		0	0	-386GG; -120TT
C-HIV012	CTT	Heterozygous	3	concordant	concordant CT	concordant CT/TT	CT/TT	Control	69300	4.84	4.2+	4.841	464	21.5407	No	Ria	No	No			No	No	No	No	No	2	131HR	2	232II	2	0	2	158VV	158V/VV/VVV	3	HNA1a+/1b+/1c+	3	3 or more copies	deletion_duplication	CTT	CTT	Heterozygous	CT/TT	CNR1_Dup	CNR1	CNR1	0	0	-386GGG; -120TTT
C-HIV014	CT	Heterozygous	2	non-concordant	non-concordant	non-concordant	CT/TT	Case	40035	4.6	4.2+	4.602			Yes	Ria		Yes	IP	Intrapartum	Yes					2	131HR	2	232IT	2	1	1	158FV	158FV/FFV/FVV	2	HNA1a-/1b+/1c+	2	2 copies	2 copies	CC	CC	Homozygous C	CC	2 copies	2 copies		1	0	-386GC; -120TT
C-HIV017	CC	Homozygous C	2	concordant	concordant CC	concordant CC	CC	Control	489	2.69	<4.2	2.689	699	26.4386	No	Ria	No	No			No	No	No	No	No	2	131HR	2	232II	2	2	0	158FF	158F/FF/FFF	2	HNA1a-/1b+/1c+	2	2 copies	2 copies	CC	CC	Homozygous C	CC	2 copies	2 copies		0	0	-386GG; -120TT
C-HIV019	CCT	Heterozygous	3	concordant	concordant CT	concordant CT/TT	CT/TT	Control	58300	4.77	4.2+	4.766	521	22.8254	No	Ria	No	No			No	No	No	No	No	2	131HH	2	232TT	3	1	2	158FVV	158FV/FFV/FVV	2	HNA1a-/1b+/1c-	3	3 or more copies	deletion_duplication	CCT	CCT	Heterozygous	CT/TT	CNR2_Dup	CNR2	CNR2	0	0	-386GGG; -120TTT
C-HIV029	CCC	Homozygous C	3	concordant	concordant CC	concordant CC	CC	Control	74400	4.87	4.2+	4.872	203	14.2478	No	Ria	No	No			No	No	No	No	No	2	131RR	2	232IT	2	2	0	158FF	158F/FF/FFF	2	HNA1a+/1b-/1c+	2	2 copies	2 copies	CC	CC	Homozygous C	CC	2 copies	2 copies		0	0	-386GG; -120TT
C-HIV032	CC	Homozygous C	2	concordant	concordant CC	concordant CC	CC	Control	6300	3.8	<4.2	3.799			No	Ria	No	No			No	No	No	No	No	2	131RR	2	232IT	2	1	1	158FV	158FV/FFV/FVV	2	HNA1a+/1b-/1c-	2	2 copies	2 copies	CC	CC	Homozygous C	CC	2 copies	2 copies		0	0	-386GG; -120TT
C-HIV033	CC	Homozygous C	2	concordant	concordant CC	concordant CC	CC	Control	22500	4.35	4.2+	4.352	649	25.4755	No	Ria	No	No			No	No	No	No	No	2	131RR	2	232II	2	1	1	158FV	158FV/FFV/FVV	2	HNA1a+/1b-/1c-	2	2 copies	2 copies	CC	CC	Homozygous C	CC	2 copies	2 copies		0	0	-386GG; -120TT
C-HIV040	CCT	Heterozygous	3	concordant	concordant CT	concordant CT/TT	CT/TT	Case	63900	4.81	4.2+	4.806	215	14.6629	Yes	Ria		Yes	IP	Intrapartum	Yes					2	131HH	2	232TT	2	1	1	158FV	158FV/FFV/FVV	2	HNA1a-/1b+/1c+	2	2 copies	2 copies	CT	CT	Heterozygous	CT/TT	2 copies	2 copies		0	0	-386GG; -120TT
C-HIV044	CT	Heterozygous	2	non-concordant	non-concordant	non-concordant	CT/TT	Control	845	2.93	<4.2	2.927	674	25.9615	No	Ria	No	No			No	No	No	No	No	2	131RR	2	232II	2	0	2	158VV	158V/VV/VVV	2	HNA1a+/1b+/1c-	2	2 copies	2 copies	CC	CC	Homozygous C	CC	2 copies	2 copies		0	0	-386GG; -120TT
C-HIV047	CC	Homozygous C	2	concordant	concordant CC	concordant CC	CC	Control	13900	4.14	<4.2	4.143			No	Ria	No	No			No	No	No	No	No	2	131RR	2	232IT	2	1	1	158FV	158FV/FFV/FVV	2	HNA1a+/1b-/1c+	2	2 copies	2 copies	CC	CC	Homozygous C	CC	2 copies	2 copies		0	0	-386GG; -120TT
C-HIV048	CT	Heterozygous	2	non-concordant	non-concordant	non-concordant	CT/TT	Control	4420	3.65	<4.2	3.645	552	23.4947	No	Ria	No	No			No	No	No	No	No	2	131HR	2	232II	2	1	1	158FV	158FV/FFV/FVV	2	HNA1a+/1b+/1c-	2	2 copies	2 copies	CC	CC	Homozygous C	CC	2 copies	2 copies		0	0	-386GG; -120TT
C-HIV050	CC	Homozygous C	2	concordant	concordant CC	concordant CC	CC	Control	12200	4.09	<4.2	4.086	147	12.1244	No	Ria	No	No			No	No	No	No	No	2	131HR	2	232II	2	1	1	158FV	158FV/FFV/FVV	2	HNA1a+/1b+/1c-	2	2 copies	2 copies	CC	CC	Homozygous C	CC	2 copies	2 copies		0	0	-386GG; -120TT
C-HIV051	CC	Homozygous C	2	concordant	concordant CC	concordant CC	CC	Case	101000	5	4.2+	5.004			Yes	Ria		Yes	IP	Intrapartum	Yes					2	131HR	2	232TT	2	1	1	158FV	158FV/FFV/FVV	2	HNA1a+/1b+/1c-	2	2 copies	2 copies	CC	CC	Homozygous C	CC	2 copies	2 copies		0	0	-386GG; -120TT
C-HIV054	CC	Homozygous C	2	concordant	concordant CC	concordant CC	CC	Control	5770	3.76	<4.2	3.761	840	28.9828	No	Ria	No	No			No	No	No	No	No	2	131HH	2	232II	2	0	2	158VV	158V/VV/VVV	2	HNA1a+/1b+/1c-	2	2 copies	2 copies	CC	CC	Homozygous C	CC	2 copies	2 copies		0	0	-386GG; -120TT
C-HIV057	CC	Homozygous C	2	concordant	concordant CC	concordant CC	CC	Control	3700	3.57	<4.2	3.568	449	21.1896	No	Ria	No	No			No	No	No	No	No	2	131RR	2	232II	2	2	0	158FF	158F/FF/FFF	2	HNA1a+/1b-/1c+	2	2 copies	2 copies	CC	CC	Homozygous C	CC	2 copies	2 copies		0	0	-386GG; -120TT
C-HIV065	CCT	Heterozygous	3	non-concordant	non-concordant	non-concordant	CT/TT	Control	141	2.15	<4.2	2.149	399	19.975	No	Ria	No	No			No	No	No	No	No	2	131HR	2	232IT	2	1	1	158FV	158FV/FFV/FVV	2	HNA1a+/1b-/1c+	2	2 copies	2 copies	CC	CC	Homozygous C	CC	2 copies	2 copies		1	0	-386GC; -120TT
C-HIV068	CT	Heterozygous	2	non-concordant	non-concordant	non-concordant	CT/TT	Control	4060	3.61	<4.2	3.609	431	20.7605	No	Ria	No	No			No	No	No	No	No	2	131HR	2	232II	2	2	0	158FF	158F/FF/FFF	2	HNA1a-/1b+/1c+	2	2 copies	2 copies	CC	CC	Homozygous C	CC	2 copies	2 copies		0	0	-386GG; -120TT
C-HIV073	CC	Homozygous C	2	concordant	concordant CC	concordant CC	CC	Control	2940	3.47	<4.2	3.468	475	21.7945	No	Ria	No	No			No	No	No	No	No	2	131HH	2	232II	2	2	0	158FF	158F/FF/FFF	2	HNA1a+/1b+/1c-	2	2 copies	2 copies	CC	CC	Homozygous C	CC	2 copies	2 copies		0	0	-386GG; -120TT
C-HIV074	CC	Homozygous C	2	concordant	concordant CC	concordant CC	CC	Case	43600	4.64	4.2+	4.639	513	22.6495	Yes	Ria		Yes	IP	Intrapartum	Yes					2	131HR	2	232II	2	1	1	158FV	158FV/FFV/FVV	2	HNA1a+/1b+/1c-	2	2 copies	2 copies	CC	CC	Homozygous C	CC	2 copies	2 copies		0	0	-386GG; -120TT
C-HIV075	CT	Heterozygous	2	non-concordant	non-concordant	non-concordant	CT/TT	Control	5300	3.72	<4.2	3.724			No	Ria	No	No			No	No	No	No	No	2	131HR	2	232II	2	1	1	158FV	158FV/FFV/FVV	2	HNA1a+/1b+/1c-	2	2 copies	2 copies	CC	CC	Homozygous C	CC	2 copies	2 copies		0	0	-386GG; -120TT
C-HIV077	CCT	Heterozygous	3	concordant	concordant CT	concordant CT/TT	CT/TT	Control	49200	4.69	4.2+	4.692			No	Ria	No	No			No	No	No	No	No	2	131HR	2	232II	2	1	1	158FV	158FV/FFV/FVV	3	HNA1a+/1b+/1c-	3	3 or more copies	deletion_duplication	CCT	CCT	Heterozygous	CT/TT	CNR1_Dup	CNR1	CNR1	1	0	-386GGC; -120TTT
C-HIV078	CCT	Heterozygous	3	concordant	concordant CT	concordant CT/TT	CT/TT	Case	105000	5.02	4.2+	5.021	413	20.3224	Yes	Ria		Yes	IP	Intrapartum	Yes					2	131HH	2	232II	2	1	1	158FV	158FV/FFV/FVV	2	HNA1a+/1b+/1c-	2	2 copies	2 copies	CT	CT	Heterozygous	CT/TT	2 copies	2 copies		1	0	-386GC; -120TT
C-HIV083	CTT	Heterozygous	3	concordant	concordant CT	concordant CT/TT	CT/TT	Case	250465	5.4	4.2+	5.399			Yes	Ria		Yes	IP	Intrapartum	Yes					2	131HH	2	232IT	2	2	0	158FF	158F/FF/FFF	2	HNA1a-/1b+/1c-	2	2 copies	2 copies	CT	CT	Heterozygous	CT/TT	2 copies	2 copies		0	0	-386GG; -120TT
C-HIV096	CTT	Heterozygous	3	concordant	concordant CT	concordant CT/TT	CT/TT	Control	28600	4.46	4.2+	4.456	699	26.4386	No	Ria	No	No			No	No	No	No	No	2	131HR	2	232II	3	2	1	158FFV	158FV/FFV/FVV	2	HNA1a+/1b-/1c-	3	3 or more copies	deletion_duplication	CCT	CCT	Heterozygous	CT/TT	CNR2_Dup	CNR2	CNR2	0	0	-386GGG; -120TTT
C-HIV113	CCC	Homozygous C	3	concordant	concordant CC	concordant CC	CC	Case	561	2.75	<4.2	2.749			Yes	Ria		Yes	IU	In-utero_enriched		Yes		Yes	Yes	2	131HH	2	232IT	2	1	1	158FV	158FV/FFV/FVV	3	HNA1a+/1b+/1c-	3	3 or more copies	deletion_duplication	CCC	CCC	Homozygous C	CC	CNR1_Dup	CNR1	CNR1	0	0	-386GGG; -120TTT
C-HIV115	CC	Homozygous C	2	concordant	concordant CC	concordant CC	CC	Control	38600	4.59	4.2+	4.587	315	17.7482	No	Ria	No	No			No	No	No	No	No	2	131RR	2	232IT	2	1	1	158FV	158FV/FFV/FVV	2	HNA1a+/1b-/1c-	2	2 copies	2 copies	CC	CC	Homozygous C	CC	2 copies	2 copies		0	0	-386GG; -120TT
C-HIV118	CC	Homozygous C	2	concordant	concordant CC	concordant CC	CC	Case	17800	4.25	4.2+	4.25	453	21.2838	Yes	Ria		Yes	IP	Intrapartum	Yes					2	131RR	2	232IT	2	1	1	158FV	158FV/FFV/FVV	2	HNA1a+/1b-/1c+	2	2 copies	2 copies	CC	CC	Homozygous C	CC	2 copies	2 copies		0	0	-386GG; -120TT
C-HIV119	CT	Heterozygous	2	concordant	concordant CT	concordant CT/TT	CT/TT	Control	74800	4.87	4.2+	4.874	786	28.0357	No	Ria	No	No			No	No	No	No	No	2	131HR	2	232II	2	2	0	158FF	158F/FF/FFF	3	HNA1a+/1b-/1c-	3	3 or more copies	deletion_duplication	CCT	CCT	Heterozygous	CT/TT	CNR1_Dup	CNR1	CNR1	0	0	-386GGG; -120TTT
C-HIV134	CC	Homozygous C	2	non-concordant	non-concordant	non-concordant	CC	Control	399	2.6	<4.2	2.601			No	Ria	No	No			No	No	No	No	No	2	131HR	2	232II	2	0	2	158VV	158V/VV/VVV	2	HNA1a-/1b-/1c+	2	2 copies	2 copies	CT	CT	Heterozygous	CT/TT	2 copies	2 copies		0	0	-386GG; -120TT
C-HIV137	CC	Homozygous C	2	concordant	concordant CC	concordant CC	CC	Control	303000	5.48	4.2+	5.481			No	Ria	No	No			No	No	No	No	No	2	131HR	2	232II	2	1	1	158FV	158FV/FFV/FVV	2	HNA1a+/1b-/1c+	2	2 copies	2 copies	CC	CC	Homozygous C	CC	2 copies	2 copies		0	0	-386GG; -120TT
C-HIV141	CT	Heterozygous	2	non-concordant	non-concordant	non-concordant	CT/TT	Control	1270	3.1	<4.2	3.104	618	24.8596	No	Ria	No	No			No	No	No	No	No	2	131HR	2	232II	2	0	2	158VV	158V/VV/VVV	2	HNA1a+/1b-/1c-	2	2 copies	2 copies	CC	CC	Homozygous C	CC	2 copies	2 copies		0	0	-386GG; -120TT
C-HIV145	CC	Homozygous C	2	concordant	concordant CC	concordant CC	CC	Control	123	2.09	<4.2	2.09	436	20.8806	No	Ria	No	No			No	No	No	No	No	2	131RR	2	232II	2	2	0	158FF	158F/FF/FFF	2	HNA1a-/1b+/1c+	2	2 copies	2 copies	CC	CC	Homozygous C	CC	2 copies	2 copies		0	0	-386GG; -120TT
C-HIV147	CC	Homozygous C	2	concordant	concordant CC	concordant CC	CC	Control	711	2.85	<4.2	2.852	703	26.5141	No	Ria	No	No			No	No	No	No	No	2	131HR	2	232TT	2	1	1	158FV	158FV/FFV/FVV	2	HNA1a+/1b+/1c-	2	2 copies	2 copies	CC	CC	Homozygous C	CC	2 copies	2 copies		0	0	-386GG; -120TT
C-HIV148	CT	Heterozygous	2	non-concordant	non-concordant	non-concordant	CT/TT	Case	265000	5.42	4.2+	5.423	127	11.2694	Yes	Ria		Yes	IU	In-utero_enriched		Yes		Yes	Yes	2	131HR	2	232II	2	0	2	158VV	158V/VV/VVV	2	HNA1a+/1b+/1c-	2	2 copies	2 copies	CC	CC	Homozygous C	CC	2 copies	2 copies		0	0	-386GG; -120TT
C-HIV152	CC	Homozygous C	2	concordant	concordant CC	concordant CC	CC	Control	2240	3.35	<4.2	3.35	850	29.1548	No	Ria	No	No			No	No	No	No	No	2	131HR	2	232II	2	0	2	158VV	158V/VV/VVV	1	HNA1a+/1b-/1c-	1	1 copy	deletion_duplication	C	C	Homozygous C	CC	CNR1_Del	CNR1	CNR1	0	0	-386G; -120T
C-HIV153	CC	Homozygous C	2	concordant	concordant CC	concordant CC	CC	Control	695000	5.84	4.2+	5.842			No	Ria	No	No			No	No	No	No	No	2	131HR	2	232TT	2	2	0	158FF	158F/FF/FFF	2	HNA1a+/1b-/1c-	2	2 copies	2 copies	CC	CC	Homozygous C	CC	2 copies	2 copies		0	0	-386GG; -120TT
C-HIV157	CC	Homozygous C	2	concordant	concordant CC	concordant CC	CC	Case	481000	5.68	4.2+	5.682			Yes	Ria		Yes	IU	In-utero_enriched		Yes		Yes	Yes	2	131HR	2	232II	2	1	1	158FV	158FV/FFV/FVV	2	HNA1a+/1b-/1c-	2	2 copies	2 copies	CC	CC	Homozygous C	CC	2 copies	2 copies		0	0	-386GG; -120TT
C-HIV162	CTT	Heterozygous	3	non-concordant	non-concordant	non-concordant	CT/TT	Case	2790	3.45	<4.2	3.446			Yes	Ria		Yes	IP	Intrapartum	Yes					2	131RR	2	232IT	2	1	1	158FV	158FV/FFV/FVV	2	HNA1a+/1b-/1c+	2	2 copies	2 copies	CC	CC	Homozygous C	CC	2 copies	2 copies		0	0	-386GG; -120TT
C-HIV172	CC	Homozygous C	2	concordant	concordant CC	concordant CC	CC	Control	27400	4.44	4.2+	4.438	218	14.7648	No	Ria	No	No			No	No	No	No	No	2	131HR	2	232II	2	0	2	158VV	158V/VV/VVV	2	HNA1a+/1b-/1c+	2	2 copies	2 copies	CC	CC	Homozygous C	CC	2 copies	2 copies		0	0	-386GG; -120TT
C-HIV178	CT	Heterozygous	2	non-concordant	non-concordant	non-concordant	CT/TT	Case							Yes	Ria		Yes	IU	In-utero_enriched		Yes		Yes	Yes	2	131HR	2	232TT	2	2	0	158FF	158F/FF/FFF	2	HNA1a-/1b+/1c+	2	2 copies	2 copies	CC	CC	Homozygous C	CC	2 copies	2 copies		0	0	-386GG; -120TT
C-HIV183	CC	Homozygous C	2	concordant	concordant CC	concordant CC	CC	Control	727	2.86	<4.2	2.862	1017	31.8904	No	Ria	No	No			No	No	No	No	No	2	131HR	2	232II	2	0	2	158VV	158V/VV/VVV	2	HNA1a+/1b-/1c+	2	2 copies	2 copies	CC	CC	Homozygous C	CC	2 copies	2 copies		0	0	-386GG; -120TT
C-HIV192	CCCT	Heterozygous	4	non-concordant	non-concordant	non-concordant	CT/TT	Control	127000	5.1	4.2+	5.104	458	21.4009	No	Ria	No	No			No	No	No	No	No	2	131HH	2	232IT	2	1	1	158FV	158FV/FFV/FVV	3	HNA1a+/1b+/1c+	3	3 or more copies	deletion_duplication	CCC	CCC	Homozygous C	CC	CNR1_Dup	CNR1	CNR1	0	0	-386GGG; -120TTT
C-HIV193	CT	Heterozygous	2	concordant	concordant CT/TT	concordant CT/TT	CT/TT	Control	47400	4.68	4.2+	4.676	468	21.6333	No	Ria	No	No			No	No	No	No	No	2	131HH	2	232TT	2	2	0	158FF	158F/FF/FFF	2	HNA1a-/1b+/1c-	2	2 copies	2 copies	TT	TT	Homozygous T	CT/TT	2 copies	2 copies		0	0	-386GG; -120TT
C-HIV196	CT	Heterozygous	2	concordant	concordant CT	concordant CT/TT	CT/TT	Control	899	2.95	<4.2	2.954	479	21.8861	No	Ria	No	No			No	No	No	No	No	2	131HH	2	232II	2	1	1	158FV	158FV/FFV/FVV	3	HNA1a+/1b+/1c-	3	3 or more copies	deletion_duplication	CTT	CTT	Heterozygous	CT/TT	CNR1_Dup	CNR1	CNR1	0	0	-386GGG; -120TTT
C-HIV222	CC	Homozygous C	2	concordant	concordant CC	concordant CC	CC	Case	253000	5.4	4.2+	5.403	337	18.3576	Yes	Ria		Yes	IP	Intrapartum	Yes					2	131RR	2	232IT	2	1	1	158FV	158FV/FFV/FVV	2	HNA1a+/1b+/1c-	2	2 copies	2 copies	CC	CC	Homozygous C	CC	2 copies	2 copies		0	0	-386GG; -120TT
C-HIV226	CTT	Heterozygous	3	concordant	concordant CT	concordant CT/TT	CT/TT	Control	50	1.7	<4.2	1.699	788	28.0713	No	Ria	No	No			No	No	No	No	No	2	131HH	2	232TT	3	2	1	158FFV	158FV/FFV/FVV	1	HNA1a-/1b+/1c-	2	2 copies	2 copies	CT	CT	Heterozygous	CT/TT	2 copies	2 copies		0	0	-386GG; -120TT
C-HIV230	CC	Homozygous C	2	concordant	concordant CC	concordant CC	CC	Control	2140	3.33	<4.2	3.33	994	31.5278	No	Ria	No	No			No	No	No	No	No	2	131HH	2	232II	2	1	1	158FV	158FV/FFV/FVV	2	HNA1a-/1b+/1c-	2	2 copies	2 copies	CC	CC	Homozygous C	CC	2 copies	2 copies		0	0	-386GG; -120TT
C-HIV232	CT	Heterozygous	2	concordant	concordant CT	concordant CT/TT	CT/TT	Case	69900	4.84	4.2+	4.844	182	13.4907	Yes	Ria		Yes	IP	Intrapartum	Yes					2	131RR	2	232TT	2	2	0	158FF	158F/FF/FFF	2	HNA1a+/1b+/1c-	2	2 copies	2 copies	CT	CT	Heterozygous	CT/TT	2 copies	2 copies		0	0	-386GG; -120TT
C-HIV236	CC	Homozygous C	2	concordant	concordant CC	concordant CC	CC	Control	2640	3.42	<4.2	3.422			No	Ria	No	No			No	No	No	No	No	2	131RR	2	232II	2	1	1	158FV	158FV/FFV/FVV	2	HNA1a+/1b-/1c-	2	2 copies	2 copies	CC	CC	Homozygous C	CC	2 copies	2 copies		0	0	-386GG; -120TT
C-HIV237	C	Homozygous C	1	non-concordant	non-concordant	non-concordant	CC	Control	1360	3.13	<4.2	3.134	498	22.3159	No	Ria	No	No			No	No	No	No	No	2	131HR	2	232IT	2	1	1	158FV	158FV/FFV/FVV	2	HNA1a+/1b+/1c-	2	2 copies	2 copies	CT	CT	Heterozygous	CT/TT	2 copies	2 copies		0	0	-386GG; -120TT
C-HIV241	CC	Homozygous C	2	concordant	concordant CC	concordant CC	CC	Control	40700	4.61	4.2+	4.61	505	22.4722	No	Ria	No	No			No	No	No	No	No	2	131HR	2	232IT	2	2	0	158FF	158F/FF/FFF	2	HNA1a+/1b-/1c+	2	2 copies	2 copies	CC	CC	Homozygous C	CC	2 copies	2 copies		0	0	-386GG; -120TT
C-HIV254	CT	Heterozygous	2	concordant	concordant CT/TT	concordant CT/TT	CT/TT	Control	83000	4.92	4.2+	4.919	1099	33.1512	No	Ria	No	No			No	No	No	No	No	2	131HR	2	232IT	2	2	0	158FF	158F/FF/FFF	2	HNA1a+/1b+/1c-	2	2 copies	2 copies	TT	TT	Homozygous T	CT/TT	2 copies	2 copies		0	0	-386GG; -120TT
C-HIV255	CT	Heterozygous	2	non-concordant	non-concordant	non-concordant	CT/TT	Control	632	2.8	<4.2	2.801	612	24.7386	No	Ria	No	No			No	No	No	No	No	2	131HR	2	232IT	2	1	1	158FV	158FV/FFV/FVV	1	HNA1a+/1b-/1c-	1	1 copy	deletion_duplication	C	C	Homozygous C	CC	CNR1_Del	CNR1	CNR1	0	0	-386G; -120T
C-HIV258	CC	Homozygous C	2	concordant	concordant CC	concordant CC	CC	Control	9130	3.96	<4.2	3.96	309	17.5784	No	Ria	No	No			No	No	No	No	No	2	131HR	2	232II	2	1	1	158FV	158FV/FFV/FVV	2	HNA1a+/1b-/1c+	2	2 copies	2 copies	CC	CC	Homozygous C	CC	2 copies	2 copies		0	0	-386GG; -120TT
C-HIV274	CT	Heterozygous	2	non-concordant	non-concordant	non-concordant	CT/TT	Control	81500	4.91	4.2+	4.911	1000	31.6228	No	Ria	No	No			No	No	No	No	No	2	131RR	2	232II	2	1	1	158FV	158FV/FFV/FVV	2	HNA1a-/1b+/1c-	2	2 copies	2 copies	CC	CC	Homozygous C	CC	2 copies	2 copies		0	0	-386GG; -120TT
C-HIV277	C	Homozygous C	1	non-concordant	non-concordant	non-concordant	CC	Control	13100	4.12	<4.2	4.117	496	22.2711	No	Ria	No	No			No	No	No	No	No	2	131HR	2	232IT	2	1	1	158FV	158FV/FFV/FVV	1	HNA1a-/1b+/1c-	1	1 copy	deletion_duplication	T	T	Homozygous T	CT/TT	CNR1_Del	CNR1	CNR1	0	0	-386G; -120T
C-HIV278	CC	Homozygous C	2	concordant	concordant CC	concordant CC	CC	Case	219000	5.34	4.2+	5.34	437	20.9045	Yes	Ria		Yes	IP	Intrapartum	Yes					2	131HR	2	232II	2	1	1	158FV	158FV/FFV/FVV	2	HNA1a+/1b-/1c+	2	2 copies	2 copies	CC	CC	Homozygous C	CC	2 copies	2 copies		0	0	-386GG; -120TT
C-HIV283	CC	Homozygous C	2	concordant	concordant CC	concordant CC	CC	Control	399	2.6	<4.2	2.601			No	Ria	No	No			No	No	No	No	No	2	131RR	2	232II	2	1	1	158FV	158FV/FFV/FVV	2	HNA1a+/1b-/1c-	2	2 copies	2 copies	CC	CC	Homozygous C	CC	2 copies	2 copies		0	0	-386GG; -120TT
C-HIV290	CC	Homozygous C	2	concordant	concordant CC	concordant CC	CC	Case	3270	3.52	<4.2	3.515	414	20.347	Yes	Ria		Yes	IP	Intrapartum	Yes					2	131RR	2	232II	2	2	0	158FF	158F/FF/FFF	2	HNA1a+/1b+/1c-	2	2 copies	2 copies	CC	CC	Homozygous C	CC	2 copies	2 copies		0	0	-386GG; -120TT
C-HIV292	CCC	Homozygous C	3	concordant	concordant CC	concordant CC	CC	Case	58800	4.77	4.2+	4.769	355	18.8414	Yes	Ria		Yes	IP	Intrapartum	Yes					2	131HR	2	232II	2	2	0	158FF	158F/FF/FFF	2	HNA1a+/1b-/1c+	2	2 copies	2 copies	CC	CC	Homozygous C	CC	2 copies	2 copies		0	0	-386GG; -120TT
C-HIV293	CCT	Heterozygous	3	concordant	concordant CT	concordant CT/TT	CT/TT	Control	633	2.8	<4.2	2.801	577	24.0208	No	Ria	No	No			No	No	No	No	No	2	131HH	2	232II	2	1	1	158FV	158FV/FFV/FVV	3	HNA1a+/1b+/1c+	3	3 or more copies	deletion_duplication	CCT	CCT	Heterozygous	CT/TT	CNR1_Dup	CNR1	CNR1	1	0	-386GGC; -120TTT
C-HIV299	CCT	Heterozygous	3	concordant	concordant CT	concordant CT/TT	CT/TT	Control	864	2.94	<4.2	2.937	548	23.4094	No	Ria	No	No			No	No	No	No	No	2	131RR	2	232IT	3	2	1	158FFV	158FV/FFV/FVV	2	HNA1a+/1b-/1c-	2	2 copies	2 copies	CT	CT	Heterozygous	CT/TT	2 copies	2 copies		0	0	-386GG; -120TT
C-HIV300	CC	Homozygous C	2	concordant	concordant CC	concordant CC	CC	Control	55700	4.75	4.2+	4.746	691	26.2869	No	Ria	No	No			No	No	No	No	No	2	131HR	2	232IT	2	1	1	158FV	158FV/FFV/FVV	3	HNA1a+/1b+/1c-	3	3 or more copies	deletion_duplication	CCC	CCC	Homozygous C	CC	CNR1_Dup	CNR1	CNR1	0	0	-386GGG; -120TTT
C-HIV301	CTT	Heterozygous	3	concordant	concordant CT	concordant CT/TT	CT/TT	Control	9990	4	<4.2	4	715	26.7395	No	Ria	No	No			No	No	No	No	No	2	131HR	2	232IT	2	2	0	158FF	158F/FF/FFF	2	HNA1a-/1b-/1c+	2	2 copies	2 copies	CT	CT	Heterozygous	CT/TT	2 copies	2 copies		0	0	-386GG; -120TT
C-HIV303	CCT	Heterozygous	3	concordant	concordant CT	concordant CT/TT	CT/TT	Control	519	2.72	<4.2	2.715	629	25.0799	No	Ria	No	No			No	No	No	No	No	2	131HH	2	232IT	2	1	1	158FV	158FV/FFV/FVV	3	HNA1a+/1b+/1c-	3	3 or more copies	deletion_duplication	CTT	CTT	Heterozygous	CT/TT	CNR1_Dup	CNR1	CNR1	1	0	-386GGC; -120TTT
C-HIV305	CC	Homozygous C	2	concordant	concordant CC	concordant CC	CC	Control	99000	5	4.2+	4.996	291	17.0587	No	Ria	No	No			No	No	No	No	No	2	131RR	2	232II	2	2	0	158FF	158F/FF/FFF	2	HNA1a+/1b-/1c+	2	2 copies	2 copies	CC	CC	Homozygous C	CC	2 copies	2 copies		0	0	-386GG; -120TT
C-HIV306	CT	Heterozygous	2	concordant	concordant CT	concordant CT/TT	CT/TT	Control	3600	3.56	<4.2	3.556	619	24.8797	No	Ria	No	No			No	No	No	No	No	2	131HR	2	232IT	2	2	0	158FF	158F/FF/FFF	2	HNA1a+/1b+/1c-	2	2 copies	2 copies	CT	CT	Heterozygous	CT/TT	2 copies	2 copies		0	0	-386GG; -120TT
C-HIV310	CT	Heterozygous	2	non-concordant	non-concordant	non-concordant	CT/TT	Case	611000	5.79	4.2+	5.786	898	29.9667	Yes	Ria		Yes	IP	Intrapartum	Yes					2	131HR	2	232II	2	0	2	158VV	158V/VV/VVV	2	HNA1a+/1b-/1c+	2	2 copies	2 copies	CC	CC	Homozygous C	CC	2 copies	2 copies		0	0	-386GG; -120TT
C-HIV313	CC	Homozygous C	2	concordant	concordant CC	concordant CC	CC	Control	122000	5.09	4.2+	5.086	125	11.1803	No	Ria	No	No			No	No	No	No	No	2	131HR	2	232II	2	1	1	158FV	158FV/FFV/FVV	2	HNA1a+/1b-/1c-	2	2 copies	2 copies	CC	CC	Homozygous C	CC	2 copies	2 copies		0	0	-386GG; -120TT
C-HIV314	CC	Homozygous C	2	concordant	concordant CC	concordant CC	CC	Control	38500	4.59	4.2+	4.585	337	18.3576	No	Ria	No	No			No	No	No	No	No	2	131RR	2	232II	2	2	0	158FF	158F/FF/FFF	2	HNA1a+/1b-/1c+	2	2 copies	2 copies	CC	CC	Homozygous C	CC	2 copies	2 copies		0	0	-386GG; -120TT
C-HIV315	CC	Homozygous C	2	concordant	concordant CC	concordant CC	CC	Control	37100	4.57	4.2+	4.569	236	15.3623	No	Ria	No	No			No	No	No	No	No	2	131HR	2	232TT	2	2	0	158FF	158F/FF/FFF	2	HNA1a-/1b+/1c+	2	2 copies	2 copies	CC	CC	Homozygous C	CC	2 copies	2 copies		0	0	-386GG; -120TT
C-HIV316	CC	Homozygous C	2	non-concordant	non-concordant	non-concordant	CC	Control	120000	5.08	4.2+	5.079	634	25.1794	No	Ria	No	No			No	No	No	No	No	2	131HR	2	232IT	2	2	0	158FF	158F/FF/FFF	2	HNA1a+/1b-/1c-	2	2 copies	2 copies	CT	CT	Heterozygous	CT/TT	2 copies	2 copies		0	0	-386GG; -120TT
C-HIV317	CCT	Heterozygous	3	non-concordant	non-concordant	non-concordant	CT/TT	Control	119000	5.08	4.2+	5.076	316	17.7764	No	Ria	No	No			No	No	No	No	No	2	131RR	2	232II	2	1	1	158FV	158FV/FFV/FVV	2	HNA1a+/1b-/1c-	2	2 copies	2 copies	CC	CC	Homozygous C	CC	2 copies	2 copies		0	0	-386GG; -120TT
C-HIV319	C	Homozygous C	1	non-concordant	non-concordant	non-concordant	CC	Control	216000	5.33	4.2+	5.334	321	17.9165	No	Ria	No	No			No	No	No	No	No	2	131HH	2	232IT	2	1	1	158FV	158FV/FFV/FVV	1	HNA1a-/1b+/1c-	1	1 copy	deletion_duplication	T	T	Homozygous T	CT/TT	CNR1_Del	CNR1	CNR1	0	0	-386G; -120T
C-HIV321	CC	Homozygous C	2	concordant	concordant CC	concordant CC	CC	Control	495000	5.7	4.2+	5.695	436	20.8806	No	Ria	No	No			No	No	No	No	No	2	131RR	2	232II	2	1	1	158FV	158FV/FFV/FVV	2	HNA1a+/1b-/1c-	2	2 copies	2 copies	CC	CC	Homozygous C	CC	2 copies	2 copies		0	0	-386GG; -120TT
C-HIV323	TT	Homozygous T	2	concordant	concordant TT	concordant CT/TT	CT/TT	Case	309000	5.49	4.2+	5.49			Yes	Ria		Yes	IU	In-utero_enriched		Yes		Yes	Yes	2	131HH	2	232IT	2	2	0	158FF	158F/FF/FFF	2	HNA1a+/1b+/1c-	2	2 copies	2 copies	TT	TT	Homozygous T	CT/TT	2 copies	2 copies		0	0	-386GG; -120TT
C-HIV326	CC	Homozygous C	2	non-concordant	non-concordant	non-concordant	CC	Control	399	2.6	<4.2	2.601	581	24.1039	No	Ria	No	No			No	No	No	No	No	2	131HR	2	232II	2	1	1	158FV	158FV/FFV/FVV	2	HNA1a+/1b-/1c+	2	2 copies	2 copies	CT	CT	Heterozygous	CT/TT	2 copies	2 copies		0	0	-386GG; -120TT
C-HIV328	CC	Homozygous C	2	non-concordant	non-concordant	non-concordant	CC	Control	55400	4.74	4.2+	4.744	624	24.98	No	Ria	No	No			No	No	No	No	No	2	131HR	2	232IT	2	2	0	158FF	158F/FF/FFF	2	HNA1a+/1b+/1c-	2	2 copies	2 copies	CT	CT	Heterozygous	CT/TT	2 copies	2 copies		0	0	-386GG; -120TT
C-HIV330	CCT	Heterozygous	3	non-concordant	non-concordant	non-concordant	CT/TT	Control	165000	5.22	4.2+	5.217	326	18.0555	No	Ria	No	No			No	No	No	No	No	2	131HH	2	232II	2	0	2	158VV	158V/VV/VVV	1	HNA1a+/1b-/1c-	1	1 copy	deletion_duplication	C	C	Homozygous C	CC	CNR1_Del	CNR1	CNR1	0	0	-386G; -120T
C-HIV333	CC	Homozygous C	2	non-concordant	non-concordant	non-concordant	CC	Control	21900	4.34	4.2+	4.34	629	25.0799	No	Ria	No	No			No	No	No	No	No	2	131HR	2	232II	2	2	0	158FF	158F/FF/FFF	2	HNA1a+/1b+/1c-	2	2 copies	2 copies	CT	CT	Heterozygous	CT/TT	2 copies	2 copies		0	0	-386GG; -120TT
C-HIV334	CC	Homozygous C	2	non-concordant	non-concordant	non-concordant	CC	Control	417	2.62	<4.2	2.62	704	26.533	No	Ria	No	No			No	No	No	No	No	2	131HR	2	232IT	2	1	1	158FV	158FV/FFV/FVV	2	HNA1a+/1b+/1c-	2	2 copies	2 copies	CT	CT	Heterozygous	CT/TT	2 copies	2 copies		0	0	-386GG; -120TT
C-HIV339	T	Homozygous T	1	concordant	concordant CT/TT	concordant CT/TT	CT/TT	Control	6760	3.83	<4.2	3.83	796	28.2135	No	Ria	No	No			No	No	No	No	No	2	131HH	2	232IT	2	1	1	158FV	158FV/FFV/FVV	2	HNA1a+/1b+/1c-	2	2 copies	2 copies	CT	CT	Heterozygous	CT/TT	2 copies	2 copies		0	0	-386GG; -120TT
C-HIV340	CT	Heterozygous	2	non-concordant	non-concordant	non-concordant	CT/TT	Control	295000	5.47	4.2+	5.47	491	22.1585	No	Ria	No	No			No	No	No	No	No	2	131RR	2	232IT	2	2	0	158FF	158F/FF/FFF	2	HNA1a+/1b+/1c-	2	2 copies	2 copies	CC	CC	Homozygous C	CC	2 copies	2 copies		0	0	-386GG; -120TT
C-HIV341	CT	Heterozygous	2	concordant	concordant CT	concordant CT/TT	CT/TT	Control	750001	5.88	4.2+	5.875	51	7.14143	No	Ria	No	No			No	No	No	No	No	2	131HR	2	232IT	2	2	0	158FF	158F/FF/FFF	2	HNA1a+/1b+/1c-	2	2 copies	2 copies	CT	CT	Heterozygous	CT/TT	2 copies	2 copies		0	0	-386GG; -120TT
C-HIV342	CC	Homozygous C	2	non-concordant	non-concordant	non-concordant	CC	Control	12800	4.11	<4.2	4.107	199	14.1067	No	Ria	No	No			No	No	No	No	No	2	131HR	2	232IT	2	2	0	158FF	158F/FF/FFF	3	HNA1a-/1b+/1c+	3	3 or more copies	deletion_duplication	CCT	CCT	Heterozygous	CT/TT	CNR1_Dup	CNR1	CNR1	0	0	-386GGG; -120TTT
C-HIV343	CC	Homozygous C	2	concordant	concordant CC	concordant CC	CC	Control	60200	4.78	4.2+	4.78	173	13.1529	No	Ria	No	No			No	No	No	No	No	2	131HR	2	232IT	3	0	3	158VVV	158V/VV/VVV	1	HNA1a-/1b+/1c-	2	2 copies	2 copies	CC	CC	Homozygous C	CC	2 copies	2 copies		0	0	-386GG; -120TT
C-HIV345	CT	Heterozygous	2	concordant	concordant CT/TT	concordant CT/TT	CT/TT	Control	13900	4.14	<4.2	4.143	485	22.0227	No	Ria	No	No			No	No	No	No	No	2	131HH	2	232IT	2	1	1	158FV	158FV/FFV/FVV	2	HNA1a-/1b+/1c-	2	2 copies	2 copies	TT	TT	Homozygous T	CT/TT	2 copies	2 copies		0	0	-386GG; -120TT
C-HIV346	CC	Homozygous C	2	concordant	concordant CC	concordant CC	CC	Control	102000	5.01	4.2+	5.009	385	19.6214	No	Ria	No	No			No	No	No	No	No	2	131HR	2	232II	2	0	2	158VV	158V/VV/VVV	2	HNA1a+/1b-/1c+	2	2 copies	2 copies	CC	CC	Homozygous C	CC	2 copies	2 copies		0	0	-386GG; -120TT
C-HIV347	CTT	Heterozygous	3	concordant	concordant CT	concordant CT/TT	CT/TT	Control	120000	5.08	4.2+	5.079	598	24.454	No	Ria	No	No			No	No	No	No	No	2	131HR	2	232II	2	1	1	158FV	158FV/FFV/FVV	3	HNA1a+/1b+/1c-	3	3 or more copies	deletion_duplication	CCT	CCT	Heterozygous	CT/TT	CNR1_Dup	CNR1	CNR1	1	0	-386GGC; -120TTT
C-HIV349	CC	Homozygous C	2	concordant	concordant CC	concordant CC	CC	Control	688	2.84	<4.2	2.838	765	27.6586	No	Ria	No	No			No	No	No	No	No	2	131RR	2	232II	2	1	1	158FV	158FV/FFV/FVV	2	HNA1a+/1b-/1c-	2	2 copies	2 copies	CC	CC	Homozygous C	CC	2 copies	2 copies		0	0	-386GG; -120TT
C-HIV353	CTT	Heterozygous	3	concordant	concordant CT	concordant CT/TT	CT/TT	Control	20600	4.31	4.2+	4.314	764	27.6405	No	Ria	No	No			No	No	No	No	No	2	131HR	2	232IT	2	2	0	158FF	158F/FF/FFF	2	HNA1a+/1b-/1c+	2	2 copies	2 copies	CT	CT	Heterozygous	CT/TT	2 copies	2 copies		0	0	-386GG; -120TT
C-HIV356	CT	Heterozygous	2	concordant	concordant CT	concordant CT/TT	CT/TT	Case	4030	3.61	<4.2	3.605	1026	32.0312	Yes	Ria		Yes	IU	In-utero_enriched		Yes		Yes	Yes	2	131RR	2	232TT	2	2	0	158FF	158F/FF/FFF	2	HNA1a-/1b+/1c+	2	2 copies	2 copies	CT	CT	Heterozygous	CT/TT	2 copies	2 copies		0	0	-386GG; -120TT
C-HIV357	CC	Homozygous C	2	non-concordant	non-concordant	non-concordant	CC	Control	20700	4.32	4.2+	4.316	503	22.4277	No	Ria	No	No			No	No	No	No	No	2	131HR	2	232IT	2	1	1	158FV	158FV/FFV/FVV	2	HNA1a+/1b-/1c+	2	2 copies	2 copies	CT	CT	Heterozygous	CT/TT	2 copies	2 copies		0	0	-386GG; -120TT
C-HIV359	CCT	Heterozygous	3	concordant	concordant CT	concordant CT/TT	CT/TT	Case	287000	5.46	4.2+	5.458	359	18.9473	Yes	Ria		Yes	IU	In-utero_enriched		Yes		Yes	Yes	2	131RR	2	232II	2	1	1	158FV	158FV/FFV/FVV	3	HNA1a+/1b+/1c+	3	3 or more copies	deletion_duplication	CCT	CCT	Heterozygous	CT/TT	CNR1_Dup	CNR1	CNR1	0	0	-386GGG; -120TTT
C-HIV360	CC	Homozygous C	2	non-concordant	non-concordant	non-concordant	CC	Control	18300	4.26	4.2+	4.262	732	27.0555	No	Ria	No	No			No	No	No	No	No	2	131HR	2	232IT	2	1	1	158FV	158FV/FFV/FVV	2	HNA1a+/1b+/1c-	2	2 copies	2 copies	CT	CT	Heterozygous	CT/TT	2 copies	2 copies		0	0	-386GG; -120TT
C-HIV361	CT	Heterozygous	2	non-concordant	non-concordant	non-concordant	CT/TT	Control	18200	4.26	4.2+	4.26	446	21.1187	No	Ria	No	No			No	No	No	No	No	2	131RR	2	232II	2	2	0	158FF	158F/FF/FFF	2	HNA1a+/1b+/1c-	2	2 copies	2 copies	CC	CC	Homozygous C	CC	2 copies	2 copies		0	0	-386GG; -120TT
C-HIV362	T	Homozygous T	1	non-concordant	non-concordant	non-concordant	CT/TT	Control	3840	3.58	<4.2	3.584	431	20.7605	No	Ria	No	No			No	No	No	No	No	2	131HR	2	232II	2	1	1	158FV	158FV/FFV/FVV	1	HNA1a+/1b-/1c-	1	1 copy	deletion_duplication	C	C	Homozygous C	CC	CNR1_Del	CNR1	CNR1	0	0	-386G; -120T
C-HIV366	CT	Heterozygous	2	concordant	concordant CT	concordant CT/TT	CT/TT	Case	180000	5.26	4.2+	5.255	513	22.6495	Yes	Ria		Yes	IP	Intrapartum	Yes					2	131HH	2	232IT	2	1	1	158FV	158FV/FFV/FVV	2	HNA1a-/1b+/1c+	2	2 copies	2 copies	CT	CT	Heterozygous	CT/TT	2 copies	2 copies		0	0	-386GG; -120TT
C-HIV371	CTT	Heterozygous	3	concordant	concordant CT	concordant CT/TT	CT/TT	Control	367000	5.57	4.2+	5.565	374	19.3391	No	Ria	No	No			No	No	No	No	No	2	131HR	2	232IT	2	2	0	158FF	158F/FF/FFF	3	HNA1a-/1b+/1c-	3	3 or more copies	deletion_duplication	CCT	CCT	Heterozygous	CT/TT	CNR1_Dup	CNR1	CNR1	0	0	-386GGG; -120TTT
C-HIV372	CC	Homozygous C	2	concordant	concordant CC	concordant CC	CC	Control	13000	4.11	<4.2	4.114			No	Ria	No	No			No	No	No	No	No	2	131RR	2	232II	2	1	1	158FV	158FV/FFV/FVV	2	HNA1a-/1b-/1c+	2	2 copies	2 copies	CC	CC	Homozygous C	CC	2 copies	2 copies		0	0	-386GG; -120TT
C-HIV373	C	Homozygous C	1	concordant	concordant CC	concordant CC	CC	Control	399	2.6	<4.2	2.601	828	28.775	No	Ria	No	No			No	No	No	No	No	2	131HH	2	232II	2	0	2	158VV	158V/VV/VVV	1	HNA1a-/1b-/1c+	1	1 copy	deletion_duplication	C	C	Homozygous C	CC	CNR1_Del	CNR1	CNR1	0	0	-386G; -120T
C-HLA001	CC	Homozygous C	2	concordant	concordant CC	concordant CC	CC	Control	935	2.97	<4.2	2.971	650	25.4951	No	Ria	No	No			No	No	No	No	No	2	131HR	2	232IT	2	2	0	158FF	158F/FF/FFF	2	HNA1a+/1b+/1c-	2	2 copies	2 copies	CC	CC	Homozygous C	CC	2 copies	2 copies		0	0	-386GG; -120TT
C-HLA002	C	Homozygous C	1	non-concordant	non-concordant	non-concordant	CC	Control	17000	4.23	4.2+	4.23	410	20.2485	No	Ria	No	No			No	No	No	No	No	2	131HH	2	232II	2	1	1	158FV	158FV/FFV/FVV	1	HNA1a+/1b-/1c-	1	1 copy	deletion_duplication	T	T	Homozygous T	CT/TT	CNR1_Del	CNR1	CNR1	0	0	-386G; -120T
C-HLA004	CC	Homozygous C	2	concordant	concordant CC	concordant CC	CC	Control	62800	4.8	4.2+	4.798	697	26.4008	No	Ria	No	No			No	No	No	No	No	2	131RR	2	232TT	2	2	0	158FF	158F/FF/FFF	2	HNA1a+/1b-/1c+	2	2 copies	2 copies	CC	CC	Homozygous C	CC	2 copies	2 copies		0	0	-386GG; -120TT
C-HLA006	CCTT	Heterozygous	4	concordant	concordant CT	concordant CT/TT	CT/TT	Case	491000	5.69	4.2+	5.691	195	13.9642	Yes	Ria		Yes	IU	In-utero_enriched		Yes		Yes	Yes	2	131HH	2	232II	2	1	1	158FV	158FV/FFV/FVV	3	HNA1a+/1b+/1c+	3	3 or more copies	deletion_duplication	CTT	CTT	Heterozygous	CT/TT	CNR1_Dup	CNR1	CNR1	0	0	-386GGG; -120TTT
C-HLA008	CT	Heterozygous	2	concordant	concordant CT	concordant CT/TT	CT/TT	Control	399	2.6	<4.2	2.601	945	30.7408	No	Ria	No	No			No	No	No	No	No	2	131HR	2	232IT	2	2	0	158FF	158F/FF/FFF	2	HNA1a-/1b+/1c+	2	2 copies	2 copies	CT	CT	Heterozygous	CT/TT	2 copies	2 copies		0	0	-386GG; -120TT
C-HLA010	CCCT	Heterozygous	4	concordant	concordant CT	concordant CT/TT	CT/TT	Control	2290	3.36	<4.2	3.36	591	24.3105	No	Ria	No	No			No	No	No	No	No	2	131HR	2	232II	2	2	0	158FF	158F/FF/FFF	3	HNA1a+/1b-/1c-	3	3 or more copies	deletion_duplication	CCT	CCT	Heterozygous	CT/TT	CNR1_Dup	CNR1	CNR1	0	0	-386GGG; -120TTT
C-HLA011	CC	Homozygous C	2	concordant	concordant CC	concordant CC	CC	Control	399	2.6	<4.2	2.601	486	22.0454	No	Ria	No	No			No	No	No	No	No	2	131HR	2	232II	2	0	2	158VV	158V/VV/VVV	1	HNA1a+/1b-/1c-	1	1 copy	deletion_duplication	C	C	Homozygous C	CC	CNR1_Del	CNR1	CNR1	0	0	-386G; -120T
C-HLA012	CT	Heterozygous	2	concordant	concordant CT	concordant CT/TT	CT/TT	Control	3990	3.6	<4.2	3.601	596	24.4131	No	Ria	No	No			No	No	No	No	No	2	131HH	2	232IT	2	1	1	158FV	158FV/FFV/FVV	2	HNA1a-/1b+/1c+	2	2 copies	2 copies	CT	CT	Heterozygous	CT/TT	2 copies	2 copies		0	0	-386GG; -120TT
C-HLA016	CT	Heterozygous	2	non-concordant	non-concordant	non-concordant	CT/TT	Control	4530	3.66	<4.2	3.656	601	24.5153	No	Ria	No	No			No	No	No	No	No	2	131HR	2	232II	2	2	0	158FF	158F/FF/FFF	2	HNA1a-/1b+/1c+	2	2 copies	2 copies	CC	CC	Homozygous C	CC	2 copies	2 copies		0	0	-386GG; -120TT
C-HLA017	CC	Homozygous C	2	concordant	concordant CC	concordant CC	CC	Control	2430	3.39	<4.2	3.386	1655	40.6817	No	Ria	No	No			No	No	No	No	No	2	131HR	2	232IT	2	2	0	158FF	158F/FF/FFF	2	HNA1a-/1b-/1c+	2	2 copies	2 copies	CC	CC	Homozygous C	CC	2 copies	2 copies		0	0	-386GG; -120TT
C-HLA019	CT	Heterozygous	2	concordant	concordant CT	concordant CT/TT	CT/TT	Case	63800	4.8	4.2+	4.805	253	15.906	Yes	Ria		Yes	IP	Intrapartum	Yes					2	131RR	2	232IT	2	2	0	158FF	158F/FF/FFF	2	HNA1a-/1b+/1c+	2	2 copies	2 copies	CT	CT	Heterozygous	CT/TT	2 copies	2 copies		0	0	-386GG; -120TT
C-HLA027	CCCT	Heterozygous	4	non-concordant	non-concordant	non-concordant	CT/TT	Control	56900	4.76	4.2+	4.755	40	6.32456	No	Ria	No	No			No	No	No	No	No	2	131RR	2	232IT	2	2	0	158FF	158F/FF/FFF	2	HNA1a+/1b-/1c+	2	2 copies	2 copies	CC	CC	Homozygous C	CC	2 copies	2 copies		1	0	-386GC; -120TT
C-HLA028	C	Homozygous C	1	concordant	concordant CC	concordant CC	CC	Control	13100	4.12	<4.2	4.117	439	20.9523	No	Ria	No	No			No	No	No	No	No	2	131HR	2	232IT	2	1	1	158FV	158FV/FFV/FVV	1	HNA1a-/1b-/1c+	1	1 copy	deletion_duplication	C	C	Homozygous C	CC	CNR1_Del	CNR1	CNR1	0	0	-386G; -120T
C-HLA030	TT	Homozygous T	2	concordant	concordant TT	concordant CT/TT	CT/TT	Control	1060	3.03	<4.2	3.025	1479	38.4578	No	Ria	No	No			No	No	No	No	No	2	131HH	2	232TT	2	2	0	158FF	158F/FF/FFF	2	HNA1a-/1b+/1c-	2	2 copies	2 copies	TT	TT	Homozygous T	CT/TT	2 copies	2 copies		0	0	-386GG; -120TT
C-HLA031	CC	Homozygous C	2	concordant	concordant CC	concordant CC	CC	Control	22700	4.36	4.2+	4.356			No	Ria	No	No			No	No	No	No	No	2	131HR	2	232IT	2	1	1	158FV	158FV/FFV/FVV	2	HNA1a+/1b-/1c-	2	2 copies	2 copies	CC	CC	Homozygous C	CC	2 copies	2 copies		0	0	-386GG; -120TT
C-HLA037	CC	Homozygous C	2	concordant	concordant CC	concordant CC	CC	Case	78900	4.9	4.2+	4.897			Yes	Ria		Yes	IU	In-utero_enriched		Yes		Yes	Yes	2	131RR	2	232IT	2	2	0	158FF	158F/FF/FFF	2	HNA1a+/1b-/1c-	2	2 copies	2 copies	CC	CC	Homozygous C	CC	2 copies	2 copies		0	0	-386GG; -120TT
C-HLA038	CC	Homozygous C	2	concordant	concordant CC	concordant CC	CC	Control	44500	4.65	4.2+	4.648			No	Ria	No	No			No	No	No	No	No	2	131RR	2	232II	2	1	1	158FV	158FV/FFV/FVV	3	HNA1a+/1b-/1c-	3	3 or more copies	deletion_duplication	CCC	CCC	Homozygous C	CC	CNR1_Dup	CNR1	CNR1	0	0	-386GGG; -120TTT
C-HLA041	CCT	Heterozygous	3	concordant	concordant CT	concordant CT/TT	CT/TT	Control	399	2.6	<4.2	2.601	1023	31.9844	No	Ria	No	No			No	No	No	No	No	2	131HH	2	232IT	2	1	1	158FV	158FV/FFV/FVV	3	HNA1a+/1b+/1c-	3	3 or more copies	deletion_duplication	CTT	CTT	Heterozygous	CT/TT	CNR1_Dup	CNR1	CNR1	0	0	-386GGG; -120TTT
C-HLA042	CC	Homozygous C	2	concordant	concordant CC	concordant CC	CC	Control	14500	4.16	<4.2	4.161	254	15.9374	No	Ria	No	No			No	No	No	No	No	2	131HR	2	232II	2	2	0	158FF	158F/FF/FFF	2	HNA1a+/1b-/1c-	2	2 copies	2 copies	CC	CC	Homozygous C	CC	2 copies	2 copies		0	0	-386GG; -120TT
C-HLA043	CC	Homozygous C	2	concordant	concordant CC	concordant CC	CC	Case	460000	5.66	4.2+	5.663	81	9	Yes	Ria		Yes	IP	Intrapartum	Yes					2	131RR	2	232IT	2	2	0	158FF	158F/FF/FFF	2	HNA1a+/1b-/1c-	2	2 copies	2 copies	CC	CC	Homozygous C	CC	2 copies	2 copies		0	0	-386GG; -120TT
C-HLA047	CC	Homozygous C	2	non-concordant	non-concordant	non-concordant	CC	Control	20600	4.31	4.2+	4.314	575	23.9792	No	Ria	No	No			No	No	No	No	No	2	131HR	2	232TT	2	2	0	158FF	158F/FF/FFF	2	HNA1a+/1b-/1c-	2	2 copies	2 copies	CT	CT	Heterozygous	CT/TT	2 copies	2 copies		0	0	-386GG; -120TT
C-HLA048	CCT	Heterozygous	3	concordant	concordant CT	concordant CT/TT	CT/TT	Control	4400	3.64	<4.2	3.643	567	23.8118	No	Ria	No	No			No	No	No	No	No	2	131HR	2	232II	2	1	1	158FV	158FV/FFV/FVV	3	HNA1a+/1b+/1c+	3	3 or more copies	deletion_duplication	CCT	CCT	Heterozygous	CT/TT	CNR1_Dup	CNR1	CNR1	1	0	-386GGC; -120TTT
C-HLA069	C	Homozygous C	1	non-concordant	non-concordant	non-concordant	CC	Control	20100	4.3	4.2+	4.303	450	21.2132	No	Ria	No	No			No	No	No	No	No	2	131HH	2	232II	2	1	1	158FV	158FV/FFV/FVV	1	HNA1a+/1b-/1c-	1	1 copy	deletion_duplication	T	T	Homozygous T	CT/TT	CNR1_Del	CNR1	CNR1	0	0	-386G; -120T
C-HLA071	CT	Heterozygous	2	concordant	concordant CT	concordant CT/TT	CT/TT	Control	38800	4.59	4.2+	4.589	436	20.8806	No	Ria	No	No			No	No	No	No	No	2	131RR	2	232TT	2	2	0	158FF	158F/FF/FFF	2	HNA1a+/1b+/1c-	2	2 copies	2 copies	CT	CT	Heterozygous	CT/TT	2 copies	2 copies		0	0	-386GG; -120TT
C-HLA078	CT	Heterozygous	2	non-concordant	non-concordant	non-concordant	CT/TT	Control	6640	3.82	<4.2	3.822	208	14.4222	No	Ria	No	No			No	No	No	No	No	2	131RR	2	232II	2	2	0	158FF	158F/FF/FFF	1	HNA1a-/1b+/1c-	1	1 copy	deletion_duplication	C	C	Homozygous C	CC	CNR1_Del	CNR1	CNR1	0	0	-386G; -120T
C-HLA115	CC	Homozygous C	2	non-concordant	non-concordant	non-concordant	CC	Control	25600	4.41	4.2+	4.408	365	19.105	No	Ria	No	No			No	No	No	No	No	2	131HR	2	232IT	2	1	1	158FV	158FV/FFV/FVV	2	HNA1a+/1b+/1c-	2	2 copies	2 copies	CT	CT	Heterozygous	CT/TT	2 copies	2 copies		0	0	-386GG; -120TT
C-HLA116	CC	Homozygous C	2	concordant	concordant CC	concordant CC	CC	Control	4530	3.66	<4.2	3.656	601	24.5153	No	Ria	No	No			No	No	No	No	No	2	131RR	2	232IT	2	0	2	158VV	158V/VV/VVV	2	HNA1a+/1b+/1c-	2	2 copies	2 copies	CC	CC	Homozygous C	CC	2 copies	2 copies		0	0	-386GG; -120TT
C-HLA117	C	Homozygous C	1	concordant	concordant CC	concordant CC	CC	Control	2430	3.39	<4.2	3.386	1655	40.6817	No	Ria	No	No			No	No	No	No	No	2	131HR	2	232IT	2	0	2	158VV	158V/VV/VVV	1	HNA1a-/1b+/1c-	1	1 copy	deletion_duplication	C	C	Homozygous C	CC	CNR1_Del	CNR1	CNR1	0	0	-386G; -120T
C-HLA121	C	Homozygous C	1	concordant	concordant CC	concordant CC	CC	Control	90400	4.96	4.2+	4.956	1146	33.8526	No	Ria	No	No			No	No	No	No	No	2	131HR	2	232II	1	0	1	158V	158V/VV/VVV	2	HNA1a+/1b+/1c-	1	1 copy	deletion_duplication	C	C	Homozygous C	CC	CNR2_Del	CNR2	CNR2	0	0	-386G; -120T
C-HLA124	CT	Heterozygous	2	non-concordant	non-concordant	non-concordant	CT/TT	Control	103000	5.01	4.2+	5.013	253	15.906	No	Ria	No	No			No	No	No	No	No	2	131HR	2	232II	2	1	1	158FV	158FV/FFV/FVV	2	HNA1a-/1b-/1c+	2	2 copies	2 copies	CC	CC	Homozygous C	CC	2 copies	2 copies		0	0	-386GG; -120TT
C-HLA128	CT	Heterozygous	2	concordant	concordant CT	concordant CT/TT	CT/TT	Case	836	2.92	<4.2	2.922	511	22.6053	Yes	Ria		Yes	IP	Intrapartum	Yes					2	131HR	2	232IT	2	1	1	158FV	158FV/FFV/FVV	4	HNA1a+/1b+/1c-	4	3 or more copies	deletion_duplication	CCTT	CCTT	Heterozygous	CT/TT	CNR1_Dup	CNR1	CNR1	1	0	-386GGGC; -120TTTT
C-HLA155	CC	Homozygous C	2	concordant	concordant CC	concordant CC	CC	Control	7320	3.87	<4.2	3.865	402	20.0499	No	Ria	No	No			No	No	No	No	No	2	131RR	2	232IT	2	2	0	158FF	158F/FF/FFF	3	HNA1a+/1b-/1c+	3	3 or more copies	deletion_duplication	CCC	CCC	Homozygous C	CC	CNR1_Dup	CNR1	CNR1	0	0	-386GGG; -120TTT
C-HLA156	CCT	Heterozygous	3	non-concordant	non-concordant	non-concordant	CT/TT	Control	1530	3.19	<4.2	3.185	897	29.95	No	Ria	No	No			No	No	No	No	No	2	131HR	2	232II	2	1	1	158FV	158FV/FFV/FVV	2	HNA1a+/1b-/1c-	2	2 copies	2 copies	CC	CC	Homozygous C	CC	2 copies	2 copies		0	0	-386GG; -120TT
C-HLA175	CC	Homozygous C	2	non-concordant	non-concordant	non-concordant	CC	Case	5820	3.77	<4.2	3.765	312	17.6635	Yes	Ria		Yes	IP	Intrapartum	Yes					2	131HR	2	232TT	2	2	0	158FF	158F/FF/FFF	2	HNA1a+/1b+/1c-	2	2 copies	2 copies	CT	CT	Heterozygous	CT/TT	2 copies	2 copies		0	0	-386GG; -120TT
C-HLA187	CT	Heterozygous	2	concordant	concordant CT	concordant CT/TT	CT/TT	Case	8680	3.94	<4.2	3.939	378	19.4422	Yes	Ria		Yes	IP	Intrapartum	Yes					2	131HH	2	232IT	2	1	1	158FV	158FV/FFV/FVV	2	HNA1a+/1b+/1c-	2	2 copies	2 copies	CT	CT	Heterozygous	CT/TT	2 copies	2 copies		0	0	-386GG; -120TT
C-HLA209	CC	Homozygous C	2	concordant	concordant CC	concordant CC	CC	Control	57400	4.76	4.2+	4.759	293	17.1172	No	Ria	No	No			No	No	No	No	No	2	131RR	2	232TT	2	2	0	158FF	158F/FF/FFF	2	HNA1a+/1b-/1c+	2	2 copies	2 copies	CC	CC	Homozygous C	CC	2 copies	2 copies		0	0	-386GG; -120TT
C-HLA211	TTT	Homozygous T	3	concordant	concordant TT	concordant CT/TT	CT/TT	Control	15940	4.2	<4.2	4.202			No	Ria	No	No			No	No	No	No	No	2	131HH	2	232II	2	1	1	158FV	158FV/FFV/FVV	3	HNA1a+/1b+/1c-	3	3 or more copies	deletion_duplication	TTT	TTT	Homozygous T	CT/TT	CNR1_Dup	CNR1	CNR1	1	0	-386GGC; -120TTT
C-HLA221	CCT	Heterozygous	3	concordant	concordant CT	concordant CT/TT	CT/TT	Control	78200	4.89	4.2+	4.893	258	16.0624	No	Ria	No	No			No	No	No	No	No	2	131HR	2	232IT	2	1	1	158FV	158FV/FFV/FVV	3	HNA1a+/1b+/1c-	3	3 or more copies	deletion_duplication	CTT	CTT	Heterozygous	CT/TT	CNR1_Dup	CNR1	CNR1	1	0	-386GGC; -120TTT
C-HLA235	CT	Heterozygous	2	non-concordant	non-concordant	non-concordant	CT/TT	Case	16900	4.23	4.2+	4.228	648	25.4558	Yes	Ria		Yes	IU	In-utero_enriched		Yes		Yes	Yes	2	131RR	2	232IT	2	0	2	158VV	158V/VV/VVV	2	HNA1a-/1b+/1c-	2	2 copies	2 copies	CC	CC	Homozygous C	CC	2 copies	2 copies		0	0	-386GG; -120TT
C-HLA238	CT	Heterozygous	2	concordant	concordant CT	concordant CT/TT	CT/TT	Control	2100	3.32	<4.2	3.322	352	18.7617	No	Ria	No	No			No	No	No	No	No	2	131HR	2	232IT	2	2	0	158FF	158F/FF/FFF	2	HNA1a-/1b+/1c-	2	2 copies	2 copies	CT	CT	Heterozygous	CT/TT	2 copies	2 copies		0	0	-386GG; -120TT
C-HLA245	CTTT	Heterozygous	4	concordant	concordant CT	concordant CT/TT	CT/TT	Control	20600	4.31	4.2+	4.314	118	10.8628	No	Ria	No	No			No	No	No	No	No	2	131HH	2	232IT	2	0	2	158VV	158V/VV/VVV	4	HNA1a+/1b+/1c-	4	3 or more copies	deletion_duplication	CTTT	CTTT	Heterozygous	CT/TT	CNR1_Dup	CNR1	CNR1	1	0	-386GGGC; -120TTTT
C-HLA246	C	Homozygous C	1	concordant	concordant CC	concordant CC	CC	Case	54400	4.74	4.2+	4.736	341	18.4662	Yes	Ria		Yes	IU	In-utero_enriched		Yes		Yes	Yes	2	131RR	2	232II	1	1	0	158F	158F/FF/FFF	2	HNA1a-/1b+/1c+	1	1 copy	deletion_duplication	C	C	Homozygous C	CC	CNR2_Del	CNR2	CNR2	0	0	-386G; -120T
C-HLA248	T	Homozygous T	1	concordant	concordant CT/TT	concordant CT/TT	CT/TT	Case	101400	5.01	4.2+	5.006	493	22.2036	Yes	Ria		Yes	IP	Intrapartum	Yes					2	131HH	2	232II	2	1	1	158FV	158FV/FFV/FVV	2	HNA1a-/1b+/1c+	2	2 copies	2 copies	CT	CT	Heterozygous	CT/TT	2 copies	2 copies		0	0	-386GG; -120TT
C-HLA249	CCT	Heterozygous	3	concordant	concordant CT	concordant CT/TT	CT/TT	Control	9540	3.98	<4.2	3.98	221	14.8661	No	Ria	No	No			No	No	No	No	No	2	131RR	2	232IT	2	1	1	158FV	158FV/FFV/FVV	3	HNA1a+/1b+/1c-	3	3 or more copies	deletion_duplication	CTT	CTT	Heterozygous	CT/TT	CNR1_Dup	CNR1	CNR1	0	0	-386GGG; -120TTT
C-HLA263	CC	Homozygous C	2	concordant	concordant CC	concordant CC	CC	Control	17100	4.23	4.2+	4.233	637	25.2389	No	Ria	No	No			No	No	No	No	No	2	131RR	2	232TT	2	2	0	158FF	158F/FF/FFF	2	HNA1a-/1b-/1c+	2	2 copies	2 copies	CC	CC	Homozygous C	CC	2 copies	2 copies		0	0	-386GG; -120TT
C-HLA279	CT	Heterozygous	2	concordant	concordant CT	concordant CT/TT	CT/TT	Case	55600	4.75	4.2+	4.745	219	14.7987	Yes	Ria		Yes	IP	Intrapartum	Yes					2	131HR	2	232TT	3	3	0	158FFF	158F/FF/FFF	2	HNA1a-/1b+/1c+	2	2 copies	2 copies	CT	CT	Heterozygous	CT/TT	2 copies	2 copies		0	0	-386GG; -120TT
C-HLA282	CCT	Heterozygous	3	concordant	concordant CT	concordant CT/TT	CT/TT	Case	466000	5.67	4.2+	5.668	170	13.0384	Yes	Ria		Yes	IU	In-utero_enriched		Yes		Yes	Yes	2	131RR	2	232TT	2	1	1	158FV	158FV/FFV/FVV	3	HNA1a+/1b+/1c-	3	3 or more copies	deletion_duplication	CCT	CCT	Heterozygous	CT/TT	CNR1_Dup	CNR1	CNR1	0	0	-386GGG; -120TTT
C-HLA283	CT	Heterozygous	2	concordant	concordant CT	concordant CT/TT	CT/TT	Case	73000	4.86	4.2+	4.863	275	16.5831	Yes	Ria		Yes	IU	In-utero_enriched		Yes		Yes	Yes	2	131RR	2	232TT	2	1	1	158FV	158FV/FFV/FVV	2	HNA1a+/1b-/1c+	2	2 copies	2 copies	CT	CT	Heterozygous	CT/TT	2 copies	2 copies		0	0	-386GG; -120TT
C-HLA286	CC	Homozygous C	2	non-concordant	non-concordant	non-concordant	CC	Control	39800	4.6	4.2+	4.6	321	17.9165	No	Ria	No	No			No	No	No	No	No	2	131HR	2	232IT	2	1	1	158FV	158FV/FFV/FVV	3	HNA1a-/1b+/1c+	3	3 or more copies	deletion_duplication	CCT	CCT	Heterozygous	CT/TT	CNR1_Dup	CNR1	CNR1	0	0	-386GGG; -120TTT
C-HLA290	CT	Heterozygous	2	concordant	concordant CT	concordant CT/TT	CT/TT	Control	399	2.6	<4.2	2.601	692	26.3059	No	Ria	No	No			No	No	No	No	No	2	131HH	2	232TT	2	1	1	158FV	158FV/FFV/FVV	2	HNA1a+/1b+/1c-	2	2 copies	2 copies	CT	CT	Heterozygous	CT/TT	2 copies	2 copies		1	0	-386GC; -120TT
C-HLA303	CC	Homozygous C	2	concordant	concordant CC	concordant CC	CC	Case	11100	4.05	<4.2	4.045	244	15.6205	Yes	Ria		Yes	IP	Intrapartum	Yes					2	131RR	2	232IT	2	2	0	158FF	158F/FF/FFF	2	HNA1a+/1b-/1c+	2	2 copies	2 copies	CC	CC	Homozygous C	CC	2 copies	2 copies		0	0	-386GG; -120TT
C-HLA305	CT	Heterozygous	2	concordant	concordant CT	concordant CT/TT	CT/TT	Control	11700	4.07	<4.2	4.068	470	21.6795	No	Ria	No	No			No	No	No	No	No	2	131HR	2	232IT	2	2	0	158FF	158F/FF/FFF	2	HNA1a+/1b+/1c-	2	2 copies	2 copies	CT	CT	Heterozygous	CT/TT	2 copies	2 copies		0	0	-386GG; -120TT
C-HLA306	CCC	Homozygous C	3	concordant	concordant CC	concordant CC	CC	Control	4810	3.68	<4.2	3.682	138	11.7473	No	Ria	No	No			No	No	No	No	No	2	131HR	2	232IT	2	1	1	158FV	158FV/FFV/FVV	2	HNA1a+/1b+/1c-	2	2 copies	2 copies	CC	CC	Homozygous C	CC	2 copies	2 copies		1	0	-386GC; -120TT
C-HLA307	CC	Homozygous C	2	concordant	concordant CC	concordant CC	CC	Control	4720	3.67	<4.2	3.674	253	15.906	No	Ria	No	No			No	No	No	No	No	2	131HR	2	232II	2	2	0	158FF	158F/FF/FFF	2	HNA1a-/1b+/1c+	2	2 copies	2 copies	CC	CC	Homozygous C	CC	2 copies	2 copies		0	0	-386GG; -120TT
C-HLA310	TT	Homozygous T	2	concordant	concordant CT/TT	concordant CT/TT	CT/TT	Control	1590	3.2	<4.2	3.201	86	9.27362	No	Ria	No	No			No	No	No	No	No	2	131HR	2	232IT	2	1	1	158FV	158FV/FFV/FVV	2	HNA1a+/1b+/1c-	2	2 copies	2 copies	CT	CT	Heterozygous	CT/TT	2 copies	2 copies		0	0	-386GG; -120TT
C-HLA311	CT	Heterozygous	2	non-concordant	non-concordant	non-concordant	CT/TT	Control	19400	4.29	4.2+	4.288	697	26.4008	No	Ria	No	No			No	No	No	No	No	2	131HH	2	232II	2	0	2	158VV	158V/VV/VVV	1	HNA1a+/1b-/1c-	1	1 copy	deletion_duplication	C	C	Homozygous C	CC	CNR1_Del	CNR1	CNR1	0	0	-386G; -120T
C-HLA321	T	Homozygous T	1	non-concordant	non-concordant	non-concordant	CT/TT	Control	5280	3.72	<4.2	3.723	441	21	No	Ria	No	No			No	No	No	No	No	2	131HR	2	232II	2	0	2	158VV	158V/VV/VVV	1	HNA1a-/1b+/1c-	1	1 copy	deletion_duplication	C	C	Homozygous C	CC	CNR1_Del	CNR1	CNR1	0	0	-386G; -120T
C-HLA327	CT	Heterozygous	2	concordant	concordant CT	concordant CT/TT	CT/TT	Control	399	2.6	<4.2	2.601	650	25.4951	No	Ria	No	No			No	No	No	No	No	2	131RR	2	232TT	2	2	0	158FF	158F/FF/FFF	2	HNA1a+/1b+/1c-	2	2 copies	2 copies	CT	CT	Heterozygous	CT/TT	2 copies	2 copies		0	0	-386GG; -120TT
C-HLA330	TT	Homozygous T	2	concordant	concordant CT/TT	concordant CT/TT	CT/TT	Control	1600	3.2	<4.2	3.204	692	26.3059	No	Ria	No	No			No	No	No	No	No	2	131HR	2	232IT	2	1	1	158FV	158FV/FFV/FVV	3	HNA1a-/1b+/1c+	3	3 or more copies	deletion_duplication	CTT	CTT	Heterozygous	CT/TT	CNR1_Dup	CNR1	CNR1	0	0	-386GGG; -120TTT
C-HLA331	CC	Homozygous C	2	non-concordant	non-concordant	non-concordant	CC	Case	16700	4.22	4.2+	4.223	647	25.4362	Yes	Ria		Yes	IU	In-utero_enriched		Yes		Yes	Yes	2	131HR	2	232TT	2	2	0	158FF	158F/FF/FFF	2	HNA1a-/1b+/1c+	2	2 copies	2 copies	CT	CT	Heterozygous	CT/TT	2 copies	2 copies		0	0	-386GG; -120TT
C-HLA332	CT	Heterozygous	2	concordant	concordant CT	concordant CT/TT	CT/TT	Case	1980	3.3	<4.2	3.297	505	22.4722	Yes	Ria		Yes	IP	Intrapartum	Yes					2	131HR	2	232II	2	1	1	158FV	158FV/FFV/FVV	2	HNA1a+/1b+/1c-	2	2 copies	2 copies	CT	CT	Heterozygous	CT/TT	2 copies	2 copies		0	0	-386GG; -120TT
C-HLA345	CCC	Homozygous C	3	concordant	concordant CC	concordant CC	CC	Control	35100	4.55	4.2+	4.545	477	21.8403	No	Ria	No	No			No	No	No	No	No	2	131RR	2	232IT	2	1	1	158FV	158FV/FFV/FVV	2	HNA1a+/1b+/1c-	2	2 copies	2 copies	CC	CC	Homozygous C	CC	2 copies	2 copies		0	0	-386GG; -120TT
C-HLA356	CC	Homozygous C	2	concordant	concordant CC	concordant CC	CC	Control	503000	5.7	4.2+	5.702	356	18.868	No	Ria	No	No			No	No	No	No	No	2	131HR	2	232II	2	1	1	158FV	158FV/FFV/FVV	2	HNA1a+/1b-/1c+	2	2 copies	2 copies	CC	CC	Homozygous C	CC	2 copies	2 copies		0	0	-386GG; -120TT
C-HLA364	CT	Heterozygous	2	concordant	concordant CT/TT	concordant CT/TT	CT/TT	Control	187000	5.27	4.2+	5.272	195	13.9642	No	Ria	No	No			No	No	No	No	No	2	131HH	2	232TT	2	2	0	158FF	158F/FF/FFF	2	HNA1a-/1b+/1c-	2	2 copies	2 copies	TT	TT	Homozygous T	CT/TT	2 copies	2 copies		0	0	-386GG; -120TT
C-HLA370	CC	Homozygous C	2	non-concordant	non-concordant	non-concordant	CC	Control	4500	3.65	<4.2	3.653	521	22.8254	No	Ria	No	No			No	No	No	No	No	2	131HR	2	232IT	2	2	0	158FF	158F/FF/FFF	3	HNA1a-/1b+/1c+	3	3 or more copies	deletion_duplication	CCT	CCT	Heterozygous	CT/TT	CNR1_Dup	CNR1	CNR1	0	0	-386GGG; -120TTT
C-HLA377	CC	Homozygous C	2	non-concordant	non-concordant	non-concordant	CC	Case	15000	4.18	<4.2	4.176	575	23.9792	Yes	Ria		Yes	IU	In-utero_enriched		Yes		Yes	Yes	2	131HR	2	232TT	2	1	1	158FV	158FV/FFV/FVV	2	HNA1a-/1b+/1c+	2	2 copies	2 copies	CT	CT	Heterozygous	CT/TT	2 copies	2 copies		0	0	-386GG; -120TT
C-HLA382	CC	Homozygous C	2	concordant	concordant CC	concordant CC	CC	Control	6810	3.83	<4.2	3.833	375	19.3649	No	Ria	No	No			No	No	No	No	No	2	131RR	2	232IT	2	2	0	158FF	158F/FF/FFF	2	HNA1a+/1b-/1c+	2	2 copies	2 copies	CC	CC	Homozygous C	CC	2 copies	2 copies		0	0	-386GG; -120TT
C-HLA383	CC	Homozygous C	2	concordant	concordant CC	concordant CC	CC	Control	1330	3.12	<4.2	3.124	830	28.8097	No	Ria	No	No			No	No	No	No	No	2	131RR	2	232IT	2	1	1	158FV	158FV/FFV/FVV	1	HNA1a+/1b-/1c-	1	1 copy	deletion_duplication	C	C	Homozygous C	CC	CNR1_Del	CNR1	CNR1	0	0	-386G; -120T
C-HLA384	CCT	Heterozygous	3	concordant	concordant CT	concordant CT/TT	CT/TT	Control	166000	5.22	4.2+	5.22	365	19.105	No	Ria	No	No			No	No	No	No	No	2	131HR	2	232IT	2	2	0	158FF	158F/FF/FFF	2	HNA1a+/1b-/1c+	2	2 copies	2 copies	CT	CT	Heterozygous	CT/TT	2 copies	2 copies		0	0	-386GG; -120TT
C-HLA387	CCCT	Heterozygous	4	non-concordant	non-concordant	non-concordant	CT/TT	Control	1580	3.2	<4.2	3.199	572	23.9165	No	Ria	No	No			No	No	No	No	No	2	131HR	2	232IT	2	1	1	158FV	158FV/FFV/FVV	2	HNA1a+/1b+/1c-	2	2 copies	2 copies	CC	CC	Homozygous C	CC	2 copies	2 copies		0	0	-386GG; -120TT
C-HLA391	CC	Homozygous C	2	concordant	concordant CC	concordant CC	CC	Control	3140	3.5	<4.2	3.497	442	21.0238	No	Ria	No	No			No	No	No	No	No	2	131RR	2	232II	2	1	1	158FV	158FV/FFV/FVV	1	HNA1a-/1b+/1c-	1	1 copy	deletion_duplication	C	C	Homozygous C	CC	CNR1_Del	CNR1	CNR1	0	0	-386G; -120T
C-HLA400	CC	Homozygous C	2	concordant	concordant CC	concordant CC	CC	Control	15800	4.2	<4.2	4.199	391	19.7737	No	Ria	No	No			No	No	No	No	No	2	131HH	2	232II	2	0	2	158VV	158V/VV/VVV	2	HNA1a+/1b-/1c+	2	2 copies	2 copies	CC	CC	Homozygous C	CC	2 copies	2 copies		0	0	-386GG; -120TT
C-HLA401	CT	Heterozygous	2	non-concordant	non-concordant	non-concordant	CT/TT	Control	282000	5.45	4.2+	5.45	331	18.1934	No	Ria	No	No			No	No	No	No	No	2	131RR	2	232IT	2	2	0	158FF	158F/FF/FFF	2	HNA1a+/1b+/1c-	2	2 copies	2 copies	CC	CC	Homozygous C	CC	2 copies	2 copies		0	0	-386GG; -120TT
C-HLA404	CC	Homozygous C	2	concordant	concordant CC	concordant CC	CC	Control	26400	4.42	4.2+	4.422	327	18.0831	No	Ria	No	No			No	No	No	No	No	2	131RR	2	232TT	2	1	1	158FV	158FV/FFV/FVV	2	HNA1a-/1b+/1c+	2	2 copies	2 copies	CC	CC	Homozygous C	CC	2 copies	2 copies		0	0	-386GG; -120TT
C-HLA408	C	Homozygous C	1	concordant	concordant CC	concordant CC	CC	Control	1044	3.02	<4.2	3.019	522	22.8473	No	Ria	No	No			No	No	No	No	No	2	131RR	2	232TT	2	2	0	158FF	158F/FF/FFF	1	HNA1a+/1b-/1c-	1	1 copy	deletion_duplication	C	C	Homozygous C	CC	CNR1_Del	CNR1	CNR1	0	0	-386G; -120T
C-HLA415	CC	Homozygous C	2	concordant	concordant CC	concordant CC	CC	Case	258000	5.41	4.2+	5.412	295	17.1756	Yes	Ria		Yes	IP	Intrapartum	Yes					2	131RR	2	232II	2	2	0	158FF	158F/FF/FFF	2	HNA1a+/1b+/1c-	2	2 copies	2 copies	CC	CC	Homozygous C	CC	2 copies	2 copies		0	0	-386GG; -120TT
C-HLA416	CC	Homozygous C	2	concordant	concordant CC	concordant CC	CC	Control	29800	4.47	4.2+	4.474	557	23.6009	No	Ria	No	No			No	No	No	No	No	2	131RR	2	232IT	3	2	1	158FFV	158FV/FFV/FVV	2	HNA1a+/1b+/1c-	3	3 or more copies	deletion_duplication	CCC	CCC	Homozygous C	CC	CNR2_Dup	CNR2	CNR2	1	0	-386GGC; -120TTT
C-HLA423	CCT	Heterozygous	3	non-concordant	non-concordant	non-concordant	CT/TT	Case	56800	4.75	4.2+	4.754	588	24.2487	Yes	Ria		Yes	IU2	In-utero_enriched		Yes			Yes	2	131HR	2	232IT	2	1	1	158FV	158FV/FFV/FVV	1	HNA1a-/1b+/1c-	1	1 copy	deletion_duplication	C	C	Homozygous C	CC	CNR1_Del	CNR1	CNR1	0	0	-386G; -120T
C-HLA428	CC	Homozygous C	2	concordant	concordant CC	concordant CC	CC	Control	9820	3.99	<4.2	3.992	900	30	No	Ria	No	No			No	No	No	No	No	2	131RR	2	232TT	2	1	1	158FV	158FV/FFV/FVV	3	HNA1a-/1b+/1c+	3	3 or more copies	deletion_duplication	CCC	CCC	Homozygous C	CC	CNR1_Dup	CNR1	CNR1	0	0	-386GGG; -120TTT
C-HLA431	CT	Heterozygous	2	non-concordant	non-concordant	non-concordant	CT/TT	Control	680	2.83	<4.2	2.833	736	27.1293	No	Ria	No	No			No	No	No	No	No	2	131HH	2	232IT	2	0	2	158VV	158V/VV/VVV	2	HNA1a+/1b-/1c-	2	2 copies	2 copies	CC	CC	Homozygous C	CC	2 copies	2 copies		0	0	-386GG; -120TT
C-HLA432	CC	Homozygous C	2	concordant	concordant CC	concordant CC	CC	Control	2400	3.38	<4.2	3.38	443	21.0476	No	Ria	No	No			No	No	No	No	No	2	131RR	2	232IT	2	0	2	158VV	158V/VV/VVV	2	HNA1a-/1b+/1c-	2	2 copies	2 copies	CC	CC	Homozygous C	CC	2 copies	2 copies		0	0	-386GG; -120TT
C-HLA438	CCT	Heterozygous	3	non-concordant	non-concordant	non-concordant	CT/TT	Control	20200	4.3	4.2+	4.305	678	26.0384	No	Ria	No	No			No	No	No	No	No	2	131HR	2	232TT	2	2	0	158FF	158F/FF/FFF	2	HNA1a-/1b-/1c+	2	2 copies	2 copies	CC	CC	Homozygous C	CC	2 copies	2 copies		0	0	-386GG; -120TT
C-HLA439	CC	Homozygous C	2	concordant	concordant CC	concordant CC	CC	Case	121800	5.09	4.2+	5.086	25	5	Yes	Ria		Yes	IU	In-utero_enriched		Yes		Yes	Yes	2	131HR	2	232IT	2	1	1	158FV	158FV/FFV/FVV	2	HNA1a-/1b-/1c+	2	2 copies	2 copies	CC	CC	Homozygous C	CC	2 copies	2 copies		0	0	-386GG; -120TT
C-HLA440	CC	Homozygous C	2	concordant	concordant CC	concordant CC	CC	Control	276000	5.44	4.2+	5.441	397	19.9249	No	Ria	No	No			No	No	No	No	No	2	131HR	2	232TT	2	0	2	158VV	158V/VV/VVV	2	HNA1a+/1b+/1c-	2	2 copies	2 copies	CC	CC	Homozygous C	CC	2 copies	2 copies		1	0	-386GC; -120TT
C-HLA442	C	Homozygous C	1	concordant	concordant CC	concordant CC	CC	Case	24400	4.39	4.2+	4.387	591	24.3105	Yes	Ria		Yes	IU2	In-utero_enriched		Yes			Yes	2	131HR	2	232II	2	1	1	158FV	158FV/FFV/FVV	2	HNA1a+/1b+/1c-	2	2 copies	2 copies	CC	CC	Homozygous C	CC	2 copies	2 copies		0	0	-386GG; -120TT
C-HLA459	CT	Heterozygous	2	non-concordant	non-concordant	non-concordant	CT/TT	Control	399	2.6	<4.2	2.601	364	19.0788	No	Ria	No	No			No	No	No	No	No	2	131RR	2	232IT	2	2	0	158FF	158F/FF/FFF	2	HNA1a+/1b-/1c-	2	2 copies	2 copies	CC	CC	Homozygous C	CC	2 copies	2 copies		0	0	-386GG; -120TT
C-HLA461	CC	Homozygous C	2	concordant	concordant CC	concordant CC	CC	Case	127200	5.1	4.2+	5.104	236	15.3623	Yes	Ria		Yes	IU	In-utero_enriched		Yes		Yes	Yes	2	131RR	2	232II	2	2	0	158FF	158F/FF/FFF	2	HNA1a+/1b-/1c-	2	2 copies	2 copies	CC	CC	Homozygous C	CC	2 copies	2 copies		0	0	-386GG; -120TT
C-HLA469	CCT	Heterozygous	3	non-concordant	non-concordant	non-concordant	CT/TT	Case	399	2.6	<4.2	2.601	370	19.2354	Yes	Ria		Yes	IP	Intrapartum	Yes					2	131HR	2	232II	2	1	1	158FV	158FV/FFV/FVV	2	HNA1a+/1b-/1c-	2	2 copies	2 copies	CC	CC	Homozygous C	CC	2 copies	2 copies		0	0	-386GG; -120TT
C-HLA479	CT	Heterozygous	2	non-concordant	non-concordant	non-concordant	CT/TT	Case	2800	3.45	<4.2	3.447	556	23.5797	Yes	Ria		Yes	IP	Intrapartum	Yes					2	131HR	2	232IT	2	1	1	158FV	158FV/FFV/FVV	2	HNA1a+/1b-/1c+	2	2 copies	2 copies	CC	CC	Homozygous C	CC	2 copies	2 copies		0	0	-386GG; -120TT
C-HLA486	CT	Heterozygous	2	concordant	concordant CT	concordant CT/TT	CT/TT	Control	399	2.6	<4.2	2.601	856	29.2575	No	Ria	No	No			No	No	No	No	No	2	131RR	2	232IT	2	1	1	158FV	158FV/FFV/FVV	2	HNA1a+/1b+/1c-	2	2 copies	2 copies	CT	CT	Heterozygous	CT/TT	2 copies	2 copies		0	0	-386GG; -120TT
C-HLA491	CT	Heterozygous	2	concordant	concordant CT	concordant CT/TT	CT/TT	Control	1530	3.19	<4.2	3.185	278	16.6733	No	Ria	No	No			No	No	No	No	No	2	131RR	2	232TT	2	1	1	158FV	158FV/FFV/FVV	2	HNA1a-/1b+/1c+	2	2 copies	2 copies	CT	CT	Heterozygous	CT/TT	2 copies	2 copies		0	0	-386GG; -120TT
C-HLA493	CCC	Homozygous C	3	concordant	concordant CC	concordant CC	CC	Case	6860	3.84	<4.2	3.836	375	19.3649	Yes	Ria		Yes	IU	In-utero_enriched		Yes		Yes	Yes	2	131RR	2	232II	2	2	0	158FF	158F/FF/FFF	2	HNA1a+/1b-/1c+	2	2 copies	2 copies	CC	CC	Homozygous C	CC	2 copies	2 copies		0	0	-386GG; -120TT
C-HLA498	CC	Homozygous C	2	concordant	concordant CC	concordant CC	CC	Control	593	2.77	<4.2	2.773	350	18.7083	No	Ria	No	No			No	No	No	No	No	2	131HH	2	232II	2	1	1	158FV	158FV/FFV/FVV	3	HNA1a+/1b-/1c+	3	3 or more copies	deletion_duplication	CCC	CCC	Homozygous C	CC	CNR1_Dup	CNR1	CNR1	0	0	-386GGG; -120TTT
C-HLA502	CC	Homozygous C	2	concordant	concordant CC	concordant CC	CC	Control	399	2.6	<4.2	2.601	811	28.4781	No	Ria	No	No			No	No	No	No	No	2	131HR	2	232II	2	1	1	158FV	158FV/FFV/FVV	1	HNA1a-/1b-/1c+	1	1 copy	deletion_duplication	C	C	Homozygous C	CC	CNR1_Del	CNR1	CNR1	0	0	-386G; -120T
C-HLA506	CT	Heterozygous	2	concordant	concordant CT/TT	concordant CT/TT	CT/TT	Control	399	2.6	<4.2	2.601	837	28.931	No	Ria	No	No			No	No	No	No	No	2	131HH	2	232II	2	1	1	158FV	158FV/FFV/FVV	1	HNA1a+/1b-/1c-	2	2 copies	2 copies	TT	TT	Homozygous T	CT/TT	2 copies	2 copies		0	0	-386GG; -120TT
C-HLA507	CC	Homozygous C	2	non-concordant	non-concordant	non-concordant	CC	Case	740000	5.87	4.2+	5.869	361	19	Yes	Ria		Yes	IU2	In-utero_enriched		Yes			Yes	2	131HR	2	232II	2	2	0	158FF	158F/FF/FFF	3	HNA1a+/1b+/1c-	3	3 or more copies	deletion_duplication	CTT	CTT	Heterozygous	CT/TT	CNR1_Dup	CNR1	CNR1	0	0	-386GGG; -120TTT
C-HLA510	CC	Homozygous C	2	concordant	concordant CC	concordant CC	CC	Control	804	2.91	<4.2	2.905	900	30	No	Ria	No	No			No	No	No	No	No	2	131HR	2	232II	2	1	1	158FV	158FV/FFV/FVV	2	HNA1a-/1b+/1c+	2	2 copies	2 copies	CC	CC	Homozygous C	CC	2 copies	2 copies		0	0	-386GG; -120TT
C-HLA511	CC	Homozygous C	2	concordant	concordant CC	concordant CC	CC	Control	16000	4.2	<4.2	4.204	344	18.5472	No	Ria	No	No			No	No	No	No	No	2	131RR	2	232TT	2	2	0	158FF	158F/FF/FFF	2	HNA1a-/1b-/1c+	2	2 copies	2 copies	CC	CC	Homozygous C	CC	2 copies	2 copies		0	0	-386GG; -120TT
C-HLA512	CCT	Heterozygous	3	non-concordant	non-concordant	non-concordant	CT/TT	Control	9770	3.99	<4.2	3.99	768	27.7128	No	Ria	No	No			No	No	No	No	No	2	131HH	2	232II	2	0	2	158VV	158V/VV/VVV	2	HNA1a-/1b+/1c+	2	2 copies	2 copies	CC	CC	Homozygous C	CC	2 copies	2 copies		0	0	-386GG; -120TT
C-HLA514	CCC	Homozygous C	3	concordant	concordant CC	concordant CC	CC	Control	23300	4.37	4.2+	4.367	210	14.4914	No	Ria	No	No			No	No	No	No	No	2	131RR	2	232II	2	2	0	158FF	158F/FF/FFF	2	HNA1a+/1b+/1c-	2	2 copies	2 copies	CC	CC	Homozygous C	CC	2 copies	2 copies		0	0	-386GG; -120TT
C-HLA515	CT	Heterozygous	2	concordant	concordant CT	concordant CT/TT	CT/TT	Control	1950	3.29	<4.2	3.29	635	25.1992	No	Ria	No	No			No	No	No	No	No	2	131RR	2	232TT	2	1	1	158FV	158FV/FFV/FVV	2	HNA1a-/1b+/1c-	2	2 copies	2 copies	CT	CT	Heterozygous	CT/TT	2 copies	2 copies		0	0	-386GG; -120TT
C-HLA517	CC	Homozygous C	2	concordant	concordant CC	concordant CC	CC	Control	5370	3.73	<4.2	3.73	803	28.3373	No	Ria	No	No			No	No	No	No	No	2	131HR	2	232IT	2	2	0	158FF	158F/FF/FFF	2	HNA1a+/1b+/1c-	2	2 copies	2 copies	CC	CC	Homozygous C	CC	2 copies	2 copies		0	0	-386GG; -120TT
C-HLA521	CT	Heterozygous	2	concordant	concordant CT	concordant CT/TT	CT/TT	Control	906	2.96	<4.2	2.957	684	26.1534	No	Ria	No	No			No	No	No	No	No	2	131RR	2	232II	2	2	0	158FF	158F/FF/FFF	2	HNA1a+/1b+/1c-	2	2 copies	2 copies	CT	CT	Heterozygous	CT/TT	2 copies	2 copies		0	0	-386GG; -120TT
C-HLA524	CC	Homozygous C	2	concordant	concordant CC	concordant CC	CC	Control	25500	4.41	4.2+	4.407	372	19.2873	No	Ria	No	No			No	No	No	No	No	2	131HR	2	232II	2	2	0	158FF	158F/FF/FFF	3	HNA1a+/1b-/1c-	3	3 or more copies	deletion_duplication	CCC	CCC	Homozygous C	CC	CNR1_Dup	CNR1	CNR1	0	0	-386GGG; -120TTT
C-HLA525	CT	Heterozygous	2	non-concordant	non-concordant	non-concordant	CT/TT	Control	486	2.69	<4.2	2.687	330	18.1659	No	Ria	No	No			No	No	No	No	No	2	131RR	2	232II	2	2	0	158FF	158F/FF/FFF	2	HNA1a+/1b+/1c-	2	2 copies	2 copies	CC	CC	Homozygous C	CC	2 copies	2 copies		0	0	-386GG; -120TT
C-HLA533	CT	Heterozygous	2	non-concordant	non-concordant	non-concordant	CT/TT	Control	358000	5.55	4.2+	5.554	618	24.8596	No	Ria	No	No			No	No	No	No	No	2	131HH	2	232II	2	1	1	158FV	158FV/FFV/FVV	1	HNA1a+/1b-/1c-	1	1 copy	deletion_duplication	C	C	Homozygous C	CC	CNR1_Del	CNR1	CNR1	0	0	-386G; -120T
C-HLA535	CC	Homozygous C	2	concordant	concordant CC	concordant CC	CC	Control	54100	4.73	4.2+	4.733	535	23.1301	No	Ria	No	No			No	No	No	No	No	2	131RR	2	232IT	2	1	1	158FV	158FV/FFV/FVV	2	HNA1a+/1b+/1c-	2	2 copies	2 copies	CC	CC	Homozygous C	CC	2 copies	2 copies		0	0	-386GG; -120TT
C-HLA536			0					Control	750001	5.88	4.2+	5.875	16	4	No	Ria	No	No			No	No	No	No	No	2	131RR	2	232IT	2	1	1	158FV	158FV/FFV/FVV	2	HNA1a-/1b+/1c+	1	1 copy	deletion_duplication	C	C	Homozygous C	CC				0	0	-386G; -120T
C-HLA538	CT	Heterozygous	2	concordant	concordant CT	concordant CT/TT	CT/TT	Control	58500	4.77	4.2+	4.767	538	23.1948	No	Ria	No	No			No	No	No	No	No	2	131HR	2	232II	2	1	1	158FV	158FV/FFV/FVV	2	HNA1a+/1b-/1c-	2	2 copies	2 copies	CT	CT	Heterozygous	CT/TT	2 copies	2 copies		0	0	-386GG; -120TT
C-HLA540	TT	Homozygous T	2	concordant	concordant CT/TT	concordant CT/TT	CT/TT	Case	399	2.6	<4.2	2.601	777	27.8747	Yes	Ria		Yes	IU2	In-utero_enriched		Yes			Yes	2	131HR	2	232IT	2	2	0	158FF	158F/FF/FFF	2	HNA1a+/1b+/1c-	2	2 copies	2 copies	CT	CT	Heterozygous	CT/TT	2 copies	2 copies		0	0	-386GG; -120TT
C-HLA542	CT	Heterozygous	2	concordant	concordant CT	concordant CT/TT	CT/TT	Case	3870	3.59	<4.2	3.588	391	19.7737	Yes	Ria		Yes	IU2	In-utero_enriched		Yes			Yes	2	131HH	2	232IT	2	2	0	158FF	158F/FF/FFF	3	HNA1a+/1b+/1c-	3	3 or more copies	deletion_duplication	CTT	CTT	Heterozygous	CT/TT	CNR1_Dup	CNR1	CNR1	0	0	-386GGG; -120TTT
C-HLA549			3					Case	129000	5.11	4.2+	5.111	343	18.5203	Yes	Ria		Yes	IU2	In-utero_enriched		Yes			Yes	2	131HR	2	232TT	2	2	0	158FF	158F/FF/FFF	2	HNA1a+/1b+/1c-	2	2 copies	2 copies	CT	CT	Heterozygous	CT/TT	2 copies	2 copies		0	0	-386GG; -120TT
C-HLA552	CC	Homozygous C	2	concordant	concordant CC	concordant CC	CC	Control	54400	4.74	4.2+	4.736	373	19.3132	No	Ria	No	No			No	No	No	No	No	2	131RR	2	232II	2	0	2	158VV	158V/VV/VVV	2	HNA1a+/1b-/1c-	2	2 copies	2 copies	CC	CC	Homozygous C	CC	2 copies	2 copies		0	0	-386GG; -120TT
C-HLA553	CC	Homozygous C	2	non-concordant	non-concordant	non-concordant	CC	Control	49200	4.69	4.2+	4.692	442	21.0238	No	Ria	No	No			No	No	No	No	No	2	131HR	2	232II	2	2	0	158FF	158F/FF/FFF	2	HNA1a+/1b-/1c-	2	2 copies	2 copies	CT	CT	Heterozygous	CT/TT	2 copies	2 copies		0	0	-386GG; -120TT
C-HLA555	CCT	Heterozygous	3	concordant	concordant CT	concordant CT/TT	CT/TT	Case	606000	5.78	4.2+	5.782	124	11.1355	Yes	Ria		Yes	IU2	In-utero_enriched		Yes			Yes	2	131RR	2	232IT	2	1	1	158FV	158FV/FFV/FVV	3	HNA1a+/1b+/1c-	3	3 or more copies	deletion_duplication	CCT	CCT	Heterozygous	CT/TT	CNR1_Dup	CNR1	CNR1	0	0	-386GGG; -120TTT
C-HLA563	CC	Homozygous C	2	concordant	concordant CC	concordant CC	CC	Control	13700	4.14	<4.2	4.137	713	26.7021	No	Ria	No	No			No	No	No	No	No	2	131HR	2	232TT	2	1	1	158FV	158FV/FFV/FVV	2	HNA1a+/1b-/1c-	2	2 copies	2 copies	CC	CC	Homozygous C	CC	2 copies	2 copies		1	0	-386GC; -120TT
C-HLA574	CC	Homozygous C	2	non-concordant	non-concordant	non-concordant	CC	Control	3120	3.49	<4.2	3.494	258	16.0624	No	Ria	No	No			No	No	No	No	No	2	131HR	2	232II	2	1	1	158FV	158FV/FFV/FVV	3	HNA1a+/1b+/1c-	3	3 or more copies	deletion_duplication	CCT	CCT	Heterozygous	CT/TT	CNR1_Dup	CNR1	CNR1	1	0	-386GGC; -120TTT
C-HLA575	CT	Heterozygous	2	concordant	concordant CT	concordant CT/TT	CT/TT	Case	399	2.6	<4.2	2.601	299	17.2916	Yes	Ria		Yes	IU2	In-utero_enriched		Yes			Yes	2	131HH	2	232II	2	1	1	158FV	158FV/FFV/FVV	2	HNA1a+/1b+/1c-	2	2 copies	2 copies	CT	CT	Heterozygous	CT/TT	2 copies	2 copies		0	0	-386GG; -120TT
C-HLA578	CC	Homozygous C	2	non-concordant	non-concordant	non-concordant	CC	Case	73200	4.87	4.2+	4.865	483	21.9773	Yes	Ria		Yes	IU2	In-utero_enriched		Yes			Yes	2	131HH	2	232II	2	1	1	158FV	158FV/FFV/FVV	2	HNA1a+/1b-/1c-	2	2 copies	2 copies	CT	CT	Heterozygous	CT/TT	2 copies	2 copies		1	0	-386GC; -120TT
C-HLA582	CC	Homozygous C	2	non-concordant	non-concordant	non-concordant	CC	Control	23300	4.37	4.2+	4.367	393	19.8242	No	Ria	No	No			No	No	No	No	No	2	131HR	2	232II	2	1	1	158FV	158FV/FFV/FVV	3	HNA1a+/1b+/1c-	3	3 or more copies	deletion_duplication	CCT	CCT	Heterozygous	CT/TT	CNR1_Dup	CNR1	CNR1	1	0	-386GGC; -120TTT
C-HLA586	CC	Homozygous C	2	non-concordant	non-concordant	non-concordant	CC	Control	399	2.6	<4.2	2.601	753	27.4409	No	Ria	No	No			No	No	No	No	No	2	131HR	2	232TT	2	2	0	158FF	158F/FF/FFF	2	HNA1a-/1b+/1c+	2	2 copies	2 copies	CT	CT	Heterozygous	CT/TT	2 copies	2 copies		0	0	-386GG; -120TT
C-HLA588	CC	Homozygous C	2	concordant	concordant CC	concordant CC	CC	Control	7820	3.89	<4.2	3.893	366	19.1311	No	Ria	No	No			No	No	No	No	No	2	131HH	2	232II	2	0	2	158VV	158V/VV/VVV	2	HNA1a-/1b-/1c+	2	2 copies	2 copies	CC	CC	Homozygous C	CC	2 copies	2 copies		0	0	-386GG; -120TT
C-HLA589			4					Control	21000	4.32	4.2+	4.322	280	16.7332	No	Ria	No	No			No	No	No	No	No	2	131HR	2	232II	2	2	0	158FF	158F/FF/FFF	3	HNA1a+/1b-/1c+	3	3 or more copies	deletion_duplication	CCC	CCC	Homozygous C	CC	CNR1_Dup	CNR1	CNR1	0	0	-386GGG; -120TTT
C-HLA594	CC	Homozygous C	2	non-concordant	non-concordant	non-concordant	CC	Case	44500	4.65	4.2+	4.648	328	18.1108	Yes	Ria		Yes	IU2	In-utero_enriched		Yes			Yes	2	131HR	2	232II	2	1	1	158FV	158FV/FFV/FVV	3	HNA1a+/1b+/1c+	3	3 or more copies	deletion_duplication	CCT	CCT	Heterozygous	CT/TT	CNR1_Dup	CNR1	CNR1	1	0	-386GGC; -120TTT
C-HLA597	CC	Homozygous C	2	concordant	concordant CC	concordant CC	CC	Control	7020	3.85	<4.2	3.846	597	24.4336	No	Ria	No	No			No	No	No	No	No	2	131RR	2	232IT	3	2	1	158FFV	158FV/FFV/FVV	1	HNA1a+/1b-/1c-	2	2 copies	2 copies	CC	CC	Homozygous C	CC	2 copies	2 copies		0	0	-386GG; -120TT
C-HLA602	CT	Heterozygous	2	concordant	concordant CT	concordant CT/TT	CT/TT	Control	82500	4.92	4.2+	4.916	602	24.5357	No	Ria	No	No			No	No	No	No	No	2	131RR	2	232II	2	1	1	158FV	158FV/FFV/FVV	2	HNA1a+/1b-/1c-	2	2 copies	2 copies	CT	CT	Heterozygous	CT/TT	2 copies	2 copies		0	0	-386GG; -120TT
C-HLA606	CT	Heterozygous	2	concordant	concordant CT	concordant CT/TT	CT/TT	Case	4600	3.66	<4.2	3.663	537	23.1733	Yes	Ria		Yes	IU2	In-utero_enriched		Yes			Yes	2	131HR	2	232II	2	1	1	158FV	158FV/FFV/FVV	2	HNA1a+/1b-/1c-	2	2 copies	2 copies	CT	CT	Heterozygous	CT/TT	2 copies	2 copies		0	0	-386GG; -120TT
C-HLA609	CCC	Homozygous C	3	non-concordant	non-concordant	non-concordant	CC	Control	13100	4.12	<4.2	4.117	373	19.3132	No	Ria	No	No			No	No	No	No	No	2	131HH	2	232II	2	2	0	158FF	158F/FF/FFF	2	HNA1a+/1b-/1c+	2	2 copies	2 copies	CT	CT	Heterozygous	CT/TT	2 copies	2 copies		0	0	-386GG; -120TT
C-HLA616	CC	Homozygous C	2	concordant	concordant CC	concordant CC	CC	Control	140000	5.15	4.2+	5.146	616	24.8193	No	Ria	No	No			No	No	No	No	No	2	131RR	2	232IT	2	1	1	158FV	158FV/FFV/FVV	2	HNA1a-/1b+/1c-	2	2 copies	2 copies	CC	CC	Homozygous C	CC	2 copies	2 copies		0	0	-386GG; -120TT
C-HLA623	CCTT	Heterozygous	4	non-concordant	non-concordant	non-concordant	CT/TT	Control	3490	3.54	<4.2	3.543	419	20.4695	No	Ria	No	No			No	No	No	No	No	2	131HR	2	232II	2	1	1	158FV	158FV/FFV/FVV	2	HNA1a+/1b+/1c-	2	2 copies	2 copies	CC	CC	Homozygous C	CC	2 copies	2 copies		0	0	-386GG; -120TT
C-HLA624	CT	Heterozygous	2	concordant	concordant CT	concordant CT/TT	CT/TT	Control	399	2.6	<4.2	2.601	370	19.2354	No	Ria	No	No			No	No	No	No	No	2	131HR	2	232IT	2	1	1	158FV	158FV/FFV/FVV	4	HNA1a+/1b+/1c-	4	3 or more copies	deletion_duplication	CCTT	CCTT	Heterozygous	CT/TT	CNR1_Dup	CNR1	CNR1	1	0	-386GGGC; -120TTTT
C-HLA625	CCT	Heterozygous	3	concordant	concordant CT	concordant CT/TT	CT/TT	Control	46300	4.67	4.2+	4.666	270	16.4317	No	Ria	No	No			No	No	No	No	No	2	131HH	2	232IT	2	2	0	158FF	158F/FF/FFF	2	HNA1a-/1b+/1c-	2	2 copies	2 copies	CT	CT	Heterozygous	CT/TT	2 copies	2 copies		1	0	-386GC; -120TT
C-HLA626	CC	Homozygous C	2	concordant	concordant CC	concordant CC	CC	Control	96000	4.98	4.2+	4.982	313	17.6918	No	Ria	No	No			No	No	No	No	No	2	131HR	2	232IT	2	1	1	158FV	158FV/FFV/FVV	2	HNA1a+/1b-/1c+	2	2 copies	2 copies	CC	CC	Homozygous C	CC	2 copies	2 copies		1	0	-386GC; -120TT
C-HLA633	T	Homozygous T	1	non-concordant	non-concordant	non-concordant	CT/TT	Case	5230	3.72	<4.2	3.719	521	22.8254	Yes	Ria		Yes	IU2	In-utero_enriched		Yes			Yes	2	131RR	2	232TT	1	1	0	158F	158F/FF/FFF	2	HNA1a-/1b-/1c+	1	1 copy	deletion_duplication	C	C	Homozygous C	CC	CNR2_Del	CNR2	CNR2	0	0	-386G; -120T
C-HLA637	CT	Heterozygous	2	non-concordant	non-concordant	non-concordant	CT/TT	Case	399	2.6	<4.2	2.601	765	27.6586	Yes	Ria		Yes	IU2	In-utero_enriched		Yes			Yes	2	131HR	2	232II	2	1	1	158FV	158FV/FFV/FVV	2	HNA1a+/1b+/1c+	2	2 copies	2 copies	CC	CC	Homozygous C	CC	2 copies	2 copies		0	0	-386GG; -120TT
C-HLA638	CCT	Heterozygous	3	concordant	concordant CT	concordant CT/TT	CT/TT	Case	304000	5.48	4.2+	5.483	255	15.9687	Yes	Ria		Yes	IU2	In-utero_enriched		Yes			Yes	2	131HH	2	232IT	3	1	2	158FVV	158FV/FFV/FVV	3	HNA1a+/1b+/1c-	3	3 or more copies	deletion_duplication	CTT	CTT	Heterozygous	CT/TT	CNR1_Dup	CNR1	CNR1	0	0	-386GGG; -120TTT
C-HLA639	CT	Heterozygous	2	concordant	concordant CT/TT	concordant CT/TT	CT/TT	Case	408	2.61	<4.2	2.611	609	24.6779	Yes	Ria		Yes	IU2	In-utero_enriched		Yes			Yes	2	131HH	2	232TT	2	2	0	158FF	158F/FF/FFF	2	HNA1a-/1b+/1c-	2	2 copies	2 copies	TT	TT	Homozygous T	CT/TT	2 copies	2 copies		0	0	-386GG; -120TT
C-HLA640	CCT	Heterozygous	3	non-concordant	non-concordant	non-concordant	CT/TT	Control	18500	4.27	4.2+	4.267	640	25.2982	No	Ria	No	No			No	No	No	No	No	2	131HR	2	232II	2	1	1	158FV	158FV/FFV/FVV	3	HNA1a+/1b+/1c+	3	3 or more copies	deletion_duplication	CCC	CCC	Homozygous C	CC	CNR1_Dup	CNR1	CNR1	0	0	-386GGG; -120TTT
C-HLA641	CC	Homozygous C	2	non-concordant	non-concordant	non-concordant	CC	Control	18500	4.27	4.2+	4.267	255	15.9687	No	Ria	No	No			No	No	No	No	No	2	131HH	2	232II	2	1	1	158FV	158FV/FFV/FVV	2	HNA1a+/1b-/1c+	2	2 copies	2 copies	CT	CT	Heterozygous	CT/TT	2 copies	2 copies		0	0	-386GG; -120TT
C-HLA646	CC	Homozygous C	2	concordant	concordant CC	concordant CC	CC	Control	80500	4.91	4.2+	4.906	277	16.6433	No	Ria	No	No			No	No	No	No	No	2	131HR	2	232IT	2	2	0	158FF	158F/FF/FFF	2	HNA1a+/1b-/1c+	2	2 copies	2 copies	CC	CC	Homozygous C	CC	2 copies	2 copies		0	0	-386GG; -120TT
C-HLA647	CCC	Homozygous C	3	concordant	concordant CC	concordant CC	CC	Control	399	2.6	<4.2	2.601	79	8.88819	No	Ria	No	No			No	No	No	No	No	2	131RR	2	232II	2	2	0	158FF	158F/FF/FFF	2	HNA1a+/1b-/1c+	2	2 copies	2 copies	CC	CC	Homozygous C	CC	2 copies	2 copies		0	0	-386GG; -120TT
C-HLA649	CC	Homozygous C	2	concordant	concordant CC	concordant CC	CC	Control	121000	5.08	4.2+	5.083	674	25.9615	No	Ria	No	No			No	No	No	No	No	2	131HH	2	232II	2	1	1	158FV	158FV/FFV/FVV	1	HNA1a-/1b-/1c+	1	1 copy	deletion_duplication	C	C	Homozygous C	CC	CNR1_Del	CNR1	CNR1	0	0	-386G; -120T
C-HLA650	CT	Heterozygous	2	non-concordant	non-concordant	non-concordant	CT/TT	Control	5140	3.71	<4.2	3.711	473	21.7486	No	Ria	No	No			No	No	No	No	No	2	131HR	2	232IT	2	2	0	158FF	158F/FF/FFF	3	HNA1a+/1b+/1c-	3	3 or more copies	deletion_duplication	CCC	CCC	Homozygous C	CC	CNR1_Dup	CNR1	CNR1	0	0	-386GGG; -120TTT
C-HLA652			2					Control	8160	3.91	<4.2	3.912	458	21.4009	No	Ria	No	No			No	No	No	No	No	2	131RR	2	232II	2	2	0	158FF	158F/FF/FFF	2	HNA1a+/1b-/1c-	2	2 copies	2 copies	CC	CC	Homozygous C	CC	2 copies	2 copies		0	0	-386GG; -120TT
C-HLA654	CC	Homozygous C	2	concordant	concordant CC	concordant CC	CC	Control	1700	3.23	<4.2	3.23	330	18.1659	No	Ria	No	No			No	No	No	No	No	2	131HR	2	232IT	2	2	0	158FF	158F/FF/FFF	2	HNA1a+/1b-/1c+	2	2 copies	2 copies	CC	CC	Homozygous C	CC	2 copies	2 copies		0	0	-386GG; -120TT
C-HLA655	TT	Homozygous T	2	concordant	concordant CT/TT	concordant CT/TT	CT/TT	Control	15300	4.18	<4.2	4.185	501	22.383	No	Ria	No	No			No	No	No	No	No	2	131HR	2	232IT	2	2	0	158FF	158F/FF/FFF	2	HNA1a+/1b+/1c-	2	2 copies	2 copies	CT	CT	Heterozygous	CT/TT	2 copies	2 copies		0	0	-386GG; -120TT
C-HLA658	CCT	Heterozygous	3	concordant	concordant CT	concordant CT/TT	CT/TT	Control	10300	4.01	<4.2	4.013	491	22.1585	No	Ria	No	No			No	No	No	No	No	2	131HH	2	232IT	2	2	0	158FF	158F/FF/FFF	3	HNA1a+/1b+/1c-	3	3 or more copies	deletion_duplication	CTT	CTT	Heterozygous	CT/TT	CNR1_Dup	CNR1	CNR1	0	0	-386GGG; -120TTT
C-HLA659	CC	Homozygous C	2	concordant	concordant CC	concordant CC	CC	Control	43700	4.64	4.2+	4.64	288	16.9706	No	Ria	No	No			No	No	No	No	No	2	131HR	2	232IT	2	1	1	158FV	158FV/FFV/FVV	3	HNA1a+/1b+/1c-	2	2 copies	2 copies	CC	CC	Homozygous C	CC	2 copies	2 copies		0	0	-386GG; -120TT
C-HLA662	CC	Homozygous C	2	concordant	concordant CC	concordant CC	CC	Control	11400	4.06	<4.2	4.057	420	20.4939	No	Ria	No	No			No	No	No	No	No	2	131RR	2	232TT	2	1	1	158FV	158FV/FFV/FVV	2	HNA1a-/1b+/1c+	2	2 copies	2 copies	CC	CC	Homozygous C	CC	2 copies	2 copies		0	0	-386GG; -120TT
C-HLA669	CT	Heterozygous	2	concordant	concordant CT	concordant CT/TT	CT/TT	Control	57600	4.76	4.2+	4.76	294	17.1464	No	Ria	No	No			No	No	No	No	No	2	131HR	2	232IT	2	1	1	158FV	158FV/FFV/FVV	2	HNA1a+/1b+/1c-	2	2 copies	2 copies	CT	CT	Heterozygous	CT/TT	2 copies	2 copies		0	0	-386GG; -120TT
C-HLA670	CC	Homozygous C	2	concordant	concordant CC	concordant CC	CC	Control	399	2.6	<4.2	2.601	197	14.0357	No	Ria	No	No			No	No	No	No	No	2	131HH	2	232II	2	1	1	158FV	158FV/FFV/FVV	3	HNA1a+/1b+/1c-	3	3 or more copies	deletion_duplication	CCC	CCC	Homozygous C	CC	CNR1_Dup	CNR1	CNR1	0	0	-386GGG; -120TTT
C-HLA671	CC	Homozygous C	2	non-concordant	non-concordant	non-concordant	CC	Case	403	2.61	<4.2	2.605	1011	31.7962	Yes	Ria		Yes	IU2	In-utero_enriched		Yes			Yes	2	131HR	2	232IT	2	2	0	158FF	158F/FF/FFF	2	HNA1a-/1b-/1c+	2	2 copies	2 copies	CT	CT	Heterozygous	CT/TT	2 copies	2 copies		0	0	-386GG; -120TT
C-HLA675	CCT	Heterozygous	3	non-concordant	non-concordant	non-concordant	CT/TT	Control	4920	3.69	<4.2	3.692	317	17.8045	No	Ria	No	No			No	No	No	No	No	2	131RR	2	232IT	2	2	0	158FF	158F/FF/FFF	3	HNA1a+/1b-/1c+	3	3 or more copies	deletion_duplication	CCC	CCC	Homozygous C	CC	CNR1_Dup	CNR1	CNR1	0	0	-386GGG; -120TTT
C-HLA678	CT	Heterozygous	2	concordant	concordant CT	concordant CT/TT	CT/TT	Case	119000	5.08	4.2+	5.076	207	14.3875	Yes	Ria		Yes	IU2	In-utero_enriched		Yes			Yes	2	131HH	2	232IT	2	2	0	158FF	158F/FF/FFF	2	HNA1a-/1b+/1c-	2	2 copies	2 copies	CT	CT	Heterozygous	CT/TT	2 copies	2 copies		0	0	-386GG; -120TT
C-HLA682	C	Homozygous C	1	non-concordant	non-concordant	non-concordant	CC	Control	2570	3.41	<4.2	3.41	299	17.2916	No	Ria	No	No			No	No	No	No	No	2	131HH	2	232II	2	1	1	158FV	158FV/FFV/FVV	1	HNA1a+/1b-/1c-	2	2 copies	2 copies	TT	TT	Homozygous T	CT/TT	2 copies	2 copies		0	0	-386GG; -120TT
C-HLA685	C	Homozygous C	1	concordant	concordant CC	concordant CC	CC	Control	217000	5.34	4.2+	5.336	685	26.1725	No	Ria	No	No			No	No	No	No	No	2	131HR	2	232II	2	2	0	158FF	158F/FF/FFF	2	HNA1a+/1b-/1c-	2	2 copies	2 copies	CC	CC	Homozygous C	CC	2 copies	2 copies		0	0	-386GG; -120TT
C-HLA689	CC	Homozygous C	2	non-concordant	non-concordant	non-concordant	CC	Control	45400	4.66	4.2+	4.657	422	20.5426	No	Ria	No	No			No	No	No	No	No	2	131HH	2	232II	2	2	0	158FF	158F/FF/FFF	2	HNA1a+/1b+/1c-	2	2 copies	2 copies	CT	CT	Heterozygous	CT/TT	2 copies	2 copies		0	0	-386GG; -120TT
C-HLA694	CT	Heterozygous	2	non-concordant	non-concordant	non-concordant	CT/TT	Case	538000	5.73	4.2+	5.731	202	14.2127	Yes	Ria		Yes	IU2	In-utero_enriched		Yes			Yes	2	131RR	2	232TT	2	2	0	158FF	158F/FF/FFF	2	HNA1a+/1b-/1c+	2	2 copies	2 copies	CC	CC	Homozygous C	CC	2 copies	2 copies		0	0	-386GG; -120TT
C-HLA702	CC	Homozygous C	2	concordant	concordant CC	concordant CC	CC	Case	575000	5.76	4.2+	5.76	142	11.9164	Yes	Ria		Yes	IU2	In-utero_enriched		Yes			Yes	2	131HR	2	232IT	2	1	1	158FV	158FV/FFV/FVV	2	HNA1a-/1b+/1c-	2	2 copies	2 copies	CC	CC	Homozygous C	CC	2 copies	2 copies		0	0	-386GG; -120TT
C-HLA703	CCT	Heterozygous	3	non-concordant	non-concordant	non-concordant	CT/TT	Control	33800	4.53	4.2+	4.529	747	27.3313	No	Ria	No	No			No	No	No	No	No	2	131RR	2	232II	2	2	0	158FF	158F/FF/FFF	2	HNA1a+/1b-/1c-	2	2 copies	2 copies	CC	CC	Homozygous C	CC	2 copies	2 copies		0	0	-386GG; -120TT
C-HLA704	CCT	Heterozygous	3	concordant	concordant CT	concordant CT/TT	CT/TT	Case	33300	4.52	4.2+	4.522	589	24.2693	Yes	Ria		Yes	IU2	In-utero_enriched		Yes			Yes	2	131HR	2	232II	2	1	1	158FV	158FV/FFV/FVV	3	HNA1a-/1b+/1c+	3	3 or more copies	deletion_duplication	CCT	CCT	Heterozygous	CT/TT	CNR1_Dup	CNR1	CNR1	0	0	-386GGG; -120TTT
C-HLA707	TT	Homozygous T	2	concordant	concordant TT	concordant CT/TT	CT/TT	Control	14000	4.15	<4.2	4.146	411	20.2731	No	Ria	No	No			No	No	No	No	No	2	131HR	2	232TT	2	2	0	158FF	158F/FF/FFF	2	HNA1a-/1b+/1c-	2	2 copies	2 copies	TT	TT	Homozygous T	CT/TT	2 copies	2 copies		0	0	-386GG; -120TT
C-HLA708	CCCT	Heterozygous	4	concordant	concordant CT	concordant CT/TT	CT/TT	Control	399	2.6	<4.2	2.601	211	14.5258	No	Ria	No	No			No	No	No	No	No	2	131HR	2	232IT	2	1	1	158FV	158FV/FFV/FVV	3	HNA1a+/1b+/1c+	3	3 or more copies	deletion_duplication	CCT	CCT	Heterozygous	CT/TT	CNR1_Dup	CNR1	CNR1	1	0	-386GGC; -120TTT
C-HLA711	CT	Heterozygous		non-concordant	non-concordant	non-concordant	CT/TT	Control	22800	4.36	4.2+	4.358	351	18.735	No	Ria	No	No			No	No	No	No	No	2	131RR	2	232IT	2	1	1	158FV	158FV/FFV/FVV	2	HNA1a+/1b-/1c+	2	2 copies	2 copies	CC	CC	Homozygous C	CC	2 copies	2 copies		0	0	-386GG; -120TT
C-HLA715	CCC	Homozygous C	3	non-concordant	non-concordant	non-concordant	CC	Case	399	2.6	<4.2	2.601	88	9.38083	Yes	Ria		Yes	IU2	In-utero_enriched		Yes			Yes	2	131HR	2	232IT	2	2	0	158FF	158F/FF/FFF	2	HNA1a+/1b-/1c+	3	3 or more copies	deletion_duplication	CCT	CCT	Heterozygous	CT/TT				0	0	-386GGG; -120TTT
C-HLA719	CCCT	Heterozygous	4	concordant	concordant CT	concordant CT/TT	CT/TT	Case	525000	5.72	4.2+	5.72	304	17.4356	Yes	Ria		Yes	IU2	In-utero_enriched		Yes			Yes	2	131RR	2	232II	2	1	1	158FV	158FV/FFV/FVV	4	HNA1a+/1b+/1c+	4	3 or more copies	deletion_duplication	CCCT	CCCT	Heterozygous	CT/TT	CNR1_Dup	CNR1	CNR1	0	0	-386GGGG; -120TTTT
C-HLA729	C	Homozygous C	1	concordant	concordant CC	concordant CC	CC	Control	12800	4.11	<4.2	4.107	891	29.8496	No	Ria	No	No			No	No	No	No	No	2	131HR	2	232II	2	1	1	158FV	158FV/FFV/FVV	2	HNA1a-/1b+/1c-	2	2 copies	2 copies	CC	CC	Homozygous C	CC	2 copies	2 copies		0	0	-386GG; -120TT
C-HLA730	CTT	Heterozygous	3	concordant	concordant CT	concordant CT/TT	CT/TT	Case	131000	5.12	4.2+	5.117	593	24.3516	Yes	Ria		Yes	IU2	In-utero_enriched		Yes			Yes	2	131HR	2	232II	2	2	0	158FF	158F/FF/FFF	3	HNA1a+/1b+/1c+	3	3 or more copies	deletion_duplication	CCT	CCT	Heterozygous	CT/TT	CNR1_Dup	CNR1	CNR1	0	0	-386GGG; -120TTT
C-HLA740	CT	Heterozygous	2	concordant	concordant CT/TT	concordant CT/TT	CT/TT	Case	57400	4.76	4.2+	4.759	295	17.1756	Yes	Ria		Yes	IU2	In-utero_enriched		Yes			Yes	2	131HH	2	232IT	2	1	1	158FV	158FV/FFV/FVV	1	HNA1a-/1b+/1c-	2	2 copies	2 copies	TT	TT	Homozygous T	CT/TT	2 copies	2 copies		0	0	-386GG; -120TT
C-HLA772	CC	Homozygous C	2	concordant	concordant CC	concordant CC	CC	Control	686	2.84	<4.2	2.836	351	18.735	No	Ria	No	No			No	No	No	No	No	2	131HR	2	232TT	2	1	1	158FV	158FV/FFV/FVV	2	HNA1a+/1b+/1c-	2	2 copies	2 copies	CC	CC	Homozygous C	CC	2 copies	2 copies		0	0	-386GG; -120TT
C-HLA773	CC	Homozygous C	2	concordant	concordant CC	concordant CC	CC	Control	399	2.6	<4.2	2.601	141	11.8743	No	Ria	No	No			No	No	No	No	No	2	131RR	2	232IT	2	2	0	158FF	158F/FF/FFF	1	HNA1a+/1b-/1c-	1	1 copy	deletion_duplication	C	C	Homozygous C	CC	CNR1_Del	CNR1	CNR1	0	0	-386G; -120T
C-HLA774	CTTT	Heterozygous	4	concordant	concordant CT	concordant CT/TT	CT/TT	Control	78200	4.89	4.2+	4.893	357	18.8944	No	Ria	No	No			No	No	No	No	No	2	131HR	2	232II	2	2	0	158FF	158F/FF/FFF	2	HNA1a+/1b-/1c-	2	2 copies	2 copies	CT	CT	Heterozygous	CT/TT	2 copies	2 copies		0	0	-386GG; -120TT
C-HLA791	CT	Heterozygous	2	concordant	concordant CT	concordant CT/TT	CT/TT	Control	399	2.6	<4.2	2.601	819	28.6182	No	Ria	No	No			No	No	No	No	No	2	131HR	2	232II	2	1	1	158FV	158FV/FFV/FVV	2	HNA1a+/1b-/1c-	2	2 copies	2 copies	CT	CT	Heterozygous	CT/TT	2 copies	2 copies		0	0	-386GG; -120TT
C-HLA819	CC	Homozygous C	2	non-concordant	non-concordant	non-concordant	CC	Control	399	2.6	<4.2	2.601			No	Ria	No	No			No	No	No	No	No	2	131RR	2	232II	2	1	1	158FV	158FV/FFV/FVV	3	HNA1a+/1b+/1c-	3	3 or more copies	deletion_duplication	CCT	CCT	Heterozygous	CT/TT	CNR1_Dup	CNR1	CNR1	0	0	-386GGG; -120TTT
C-HLA823	CCT	Heterozygous	3	non-concordant	non-concordant	non-concordant	CT/TT	Control	7270	3.86	<4.2	3.862	409	20.2237	No	Ria	No	No			No	No	No	No	No	2	131HR	2	232IT	2	1	1	158FV	158FV/FFV/FVV	3	HNA1a+/1b+/1c-	3	3 or more copies	deletion_duplication	CCC	CCC	Homozygous C	CC	CNR1_Dup	CNR1	CNR1	1	0	-386GGC; -120TTT
C-HLA826	CTT	Heterozygous	3	concordant	concordant CT	concordant CT/TT	CT/TT	Case	43800	4.64	4.2+	4.641	150	12.2474	Yes	Ria		Yes	IU2	In-utero_enriched		Yes			Yes	2	131HR	2	232IT	2	2	0	158FF	158F/FF/FFF	2	HNA1a+/1b+/1c-	2	2 copies	2 copies	CT	CT	Heterozygous	CT/TT	2 copies	2 copies		0	0	-386GG; -120TT
C-HLA832	CCT	Heterozygous	3	non-concordant	non-concordant	non-concordant	CT/TT	Case	218000	5.34	4.2+	5.338	832	28.8444	Yes	Ria		Yes	IU2	In-utero_enriched		Yes			Yes	2	131HR	2	232IT	2	2	0	158FF	158F/FF/FFF	3	HNA1a+/1b-/1c-	3	3 or more copies	deletion_duplication	CCC	CCC	Homozygous C	CC	CNR1_Dup	CNR1	CNR1	0	0	-386GGG; -120TTT
C-P006	CC	Homozygous C	2	concordant	concordant CC	concordant CC	CC	Control					927	30.4467	No	Ria	No	No			No	No	No	No	No	2	131HH	2	232II	2	1	1	158FV	158FV/FFV/FVV	1	HNA1a+/1b-/1c-	1	1 copy	deletion_duplication	C	C	Homozygous C	CC	CNR1_Del	CNR1	CNR1	0	0	-386G; -120T
C-P016	CCTT	Heterozygous	4	concordant	concordant CT	concordant CT/TT	CT/TT	Control					988	31.4325	No	Ria	No	No			No	No	No	No	No	2	131HR	2	232II	2	2	0	158FF	158F/FF/FFF	2	HNA1a-/1b+/1c+	2	2 copies	2 copies	CT	CT	Heterozygous	CT/TT	2 copies	2 copies		0	0	-386GG; -120TT
C-P036	CT	Heterozygous	2	non-concordant	non-concordant	non-concordant	CT/TT	Control					36	6	No	Ria	No	No			No	No	No	No	No	2	131HR	2	232II	2	1	1	158FV	158FV/FFV/FVV	5	HNA1a+/1b+/1c+	5	3 or more copies	deletion_duplication	CCCCC	CCCCC	Homozygous C	CC	CNR1_Dup	CNR1	CNR1	0	0	-386GGGGG; -120TTTTT
C-P038	C	Homozygous C	1	concordant	concordant CC	concordant CC	CC	Control					632	25.1396	No	Ria	No	No			No	No	No	No	No	2	131HR	2	232II	2	1	1	158FV	158FV/FFV/FVV	1	HNA1a-/1b+/1c-	1	1 copy	deletion_duplication	C	C	Homozygous C	CC	CNR1_Del	CNR1	CNR1	0	0	-386G; -120T
C-P046	CT	Heterozygous	2	concordant	concordant CT	concordant CT/TT	CT/TT	Control					302	17.3782	No	Ria	No	No			No	No	No	No	No	2	131HH	2	232II	2	0	2	158VV	158V/VV/VVV	3	HNA1a+/1b+/1c-	3	3 or more copies	deletion_duplication	CTT	CTT	Heterozygous	CT/TT	CNR1_Dup	CNR1	CNR1	0	0	-386GGG; -120TTT
C-P047	CT	Heterozygous	2	concordant	concordant CT/TT	concordant CT/TT	CT/TT	Control					758	27.5318	No	Ria	No	No			No	No	No	No	No	2	131HH	2	232IT	2	2	0	158FF	158F/FF/FFF	2	HNA1a+/1b-/1c-	2	2 copies	2 copies	TT	TT	Homozygous T	CT/TT	2 copies	2 copies		0	0	-386GG; -120TT
C-P049	CC	Homozygous C	2	concordant	concordant CC	concordant CC	CC	Control					1555	39.4335	No	Ria	No	No			No	No	No	No	No	2	131RR	2	232IT	2	2	0	158FF	158F/FF/FFF	2	HNA1a+/1b+/1c-	2	2 copies	2 copies	CC	CC	Homozygous C	CC	2 copies	2 copies		0	0	-386GG; -120TT
C-P058	CTT	Heterozygous	3	concordant	concordant CT	concordant CT/TT	CT/TT	Case					726	26.9444	Yes	Ria		Yes	IP	Intrapartum	Yes					2	131HH	2	232II	2	0	2	158VV	158V/VV/VVV	3	HNA1a+/1b+/1c-	3	3 or more copies	deletion_duplication	CCT	CCT	Heterozygous	CT/TT	CNR1_Dup	CNR1	CNR1	0	0	-386GGG; -120TTT
C-P064	TT	Homozygous T	2	concordant	concordant CT/TT	concordant CT/TT	CT/TT	Case					800	28.2843	Yes	Ria		Yes	IU	In-utero_enriched		Yes		Yes	Yes	2	131HH	2	232IT	2	1	1	158FV	158FV/FFV/FVV	3	HNA1a+/1b+/1c-	3	3 or more copies	deletion_duplication	CTT	CTT	Heterozygous	CT/TT	CNR1_Dup	CNR1	CNR1	0	0	-386GGG; -120TTT
C-P069	CCT	Heterozygous	3	concordant	concordant CT	concordant CT/TT	CT/TT	Control					679	26.0576	No	Ria	No	No			No	No	No	No	No	2	131RR	2	232TT	2	1	1	158FV	158FV/FFV/FVV	3	HNA1a+/1b+/1c-	3	3 or more copies	deletion_duplication	CCT	CCT	Heterozygous	CT/TT	CNR1_Dup	CNR1	CNR1	0	0	-386GGG; -120TTT
C-P208	CC	Homozygous C	2	concordant	concordant CC	concordant CC	CC	Case					271	16.4621	Yes	Ria		Yes	IP	Intrapartum	Yes					2	131HR	2	232II	2	0	2	158VV	158V/VV/VVV	2	HNA1a-/1b+/1c+	2	2 copies	2 copies	CC	CC	Homozygous C	CC	2 copies	2 copies		0	0	-386GG; -120TT
C-P225	CC	Homozygous C	2	non-concordant	non-concordant	non-concordant	CC	Control					789	28.0891	No	Ria	No	No			No	No	No	No	No	2	131HR	2	232II	2	1	1	158FV	158FV/FFV/FVV	3	HNA1a+/1b+/1c-	3	3 or more copies	deletion_duplication	CCT	CCT	Heterozygous	CT/TT	CNR1_Dup	CNR1	CNR1	1	0	-386GGC; -120TTT
C-P226	CCCCC	Homozygous C	5	concordant	concordant CC	concordant CC	CC	Control					88	9.38083	No	Ria	No	No			No	No	No	No	No	2	131RR	2	232II	2	1	1	158FV	158FV/FFV/FVV	1	HNA1a+/1b-/1c-	1	1 copy	deletion_duplication	C	C	Homozygous C	CC	CNR1_Del	CNR1	CNR1	0	0	-386G; -120T
C-P237	CT	Heterozygous	2	non-concordant	non-concordant	non-concordant	CT/TT	Control					837	28.9309	No	Ria	No	No			No	No	No	No	No	2	131RR	2	232II	2	1	1	158FV	158FV/FFV/FVV	2	HNA1a+/1b+/1c-	2	2 copies	2 copies	CC	CC	Homozygous C	CC	2 copies	2 copies		0	0	-386GG; -120TT
C-P243	CCT	Heterozygous	3	concordant	concordant CT	concordant CT/TT	CT/TT	Case					656	25.6125	Yes	Ria		Yes	IP	Intrapartum	Yes					2	131HR	2	232II	2	0	2	158VV	158V/VV/VVV	3	HNA1a+/1b+/1c-	3	3 or more copies	deletion_duplication	CCT	CCT	Heterozygous	CT/TT	CNR1_Dup	CNR1	CNR1	1	0	-386GGC; -120TTT
C-P247	CT	Heterozygous	2	concordant	concordant CT	concordant CT/TT	CT/TT	Control					263	16.2173	No	Ria	No	No			No	No	No	No	No	2	131RR	2	232IT	2	1	1	158FV	158FV/FFV/FVV	2	HNA1a+/1b-/1c-	2	2 copies	2 copies	CT	CT	Heterozygous	CT/TT	2 copies	2 copies		0	0	-386GG; -120TT
C-P259	CC	Homozygous C	2	concordant	concordant CC	concordant CC	CC	Control					259	16.0935	No	Ria	No	No			No	No	No	No	No	2	131RR	2	232IT	2	2	0	158FF	158F/FF/FFF	2	HNA1a+/1b-/1c-	2	2 copies	2 copies	CC	CC	Homozygous C	CC	2 copies	2 copies		1	0	-386GC; -120TT
C-P265	CCT	Heterozygous	3	concordant	concordant CT	concordant CT/TT	CT/TT	Case					265	16.2788	Yes	Ria		Yes	IP	Intrapartum	Yes					2	131RR	2	232II	2	2	0	158FF	158F/FF/FFF	3	HNA1a+/1b+/1c+	3	3 or more copies	deletion_duplication	CCT	CCT	Heterozygous	CT/TT	CNR1_Dup	CNR1	CNR1	0	0	-386GGG; -120TTT
C-P266	CCT	Heterozygous	3	concordant	concordant CT	concordant CT/TT	CT/TT	Control					230	15.1657	No	Ria	No	No			No	No	No	No	No	2	131HR	2	232II	2	1	1	158FV	158FV/FFV/FVV	3	HNA1a+/1b+/1c-	3	3 or more copies	deletion_duplication	CCT	CCT	Heterozygous	CT/TT	CNR1_Dup	CNR1	CNR1	1	0	-386GGC; -120TTT
C-P268	C	Homozygous C	1	non-concordant	non-concordant	non-concordant	CC	Case					557	23.6009	Yes	Ria		Yes	IU2	In-utero_enriched		Yes			Yes	2	131HR	2	232II	2	1	1	158FV	158FV/FFV/FVV	1	HNA1a+/1b-/1c-	2	2 copies	2 copies	TT	TT	Homozygous T	CT/TT	2 copies	2 copies		0	0	-386GG; -120TT
C-P269	C	Homozygous C	1	non-concordant	non-concordant	non-concordant	CC	Control					686	26.1916	No	Ria	No	No			No	No	No	No	No	2	131HR	2	232II	2	0	2	158VV	158V/VV/VVV	2	HNA1a+/1b+/1c-	2	2 copies	2 copies	CT	CT	Heterozygous	CT/TT	2 copies	2 copies		1	0	-386GC; -120TT
C-P309	CT	Heterozygous	2	non-concordant	non-concordant	non-concordant	CT/TT	Control					354	18.8149	No	Ria	No	No			No	No	No	No	No	2	131HR	2	232II	2	0	2	158VV	158V/VV/VVV	2	HNA1a+/1b-/1c-	2	2 copies	2 copies	CC	CC	Homozygous C	CC	2 copies	2 copies		0	0	-386GG; -120TT
173								Control							No	Joy	No	No			No	No	No	No	No	2	131HR	2	232II	2	1	1	158FV	158FV/FFV/FVV	2	HNA1a-/1b-/1c+	2	2 copies	2 copies	CT	CT	Heterozygous	CT/TT	2 copies	2 copies		0	0	-386GG; -120TT
192								Control							No	Joy	No	No			No	No	No	No	No	2	131HH	2	232II	2	1	1	158FV	158FV/FFV/FVV	2	HNA1a+/1b-/1c+	2	2 copies	2 copies	CC	CC	Homozygous C	CC	2 copies	2 copies		0	0	-386GG; -120TT
194								Control							No	Joy	No	No			No	No	No	No	No	2	131RR	2	232II	2	1	1	158FV	158FV/FFV/FVV	1	HNA1a+/1b-/1c-	1	1 copy	deletion_duplication	C	C	Homozygous C	CC	CNR1_Del	CNR1	CNR1	0	0	-386G; -120T
280								Control							No	Joy	No	No			No	No	No	No	No	2	131HR	2	232TT	2	2	0	158FF	158F/FF/FFF	2	HNA1a-/1b+/1c+	2	2 copies	2 copies	CT	CT	Heterozygous	CT/TT	2 copies	2 copies		0	0	-386GG; -120TT
281								Control							No	Joy	No	No			No	No	No	No	No	2	131HH	2	232II	2	0	2	158VV	158V/VV/VVV	3	HNA1a+/1b-/1c-	3	3 or more copies	deletion_duplication	CCT	CCT	Heterozygous	CT/TT	CNR1_Dup	CNR1	CNR1	2	0	-386GCC; -120TTT
284								Control							No	Joy	No	No			No	No	No	No	No	2	131HR	2	232IT	2	2	0	158FF	158F/FF/FFF	2	HNA1a-/1b+/1c+	2	2 copies	2 copies	CT	CT	Heterozygous	CT/TT	2 copies	2 copies		0	0	-386GG; -120TT
289								Control							No	Joy	No	No			No	No	No	No	No	2	131HR	2	232II	2	1	1	158FV	158FV/FFV/FVV	2	HNA1a+/1b+/1c+	2	2 copies	2 copies	CC	CC	Homozygous C	CC	2 copies	2 copies		0	0	-386GG; -120TT
291								Control							No	Joy	No	No			No	No	No	No	No	2	131HR	2	232II	2	2	0	158FF	158F/FF/FFF	4	HNA1a+/1b+/1c-	4	3 or more copies	deletion_duplication	CCCT	CCCT	Heterozygous	CT/TT	CNR1_Dup	CNR1	CNR1	0	0	-386GGGG; -120TTTT
3021								Case							Yes	Joy	Yes		Mixed	Mixed			Yes		Yes	2	131HH	2	232IT	2	2	0	158FF	158F/FF/FFF	3	HNA1a+/1b+/1c-	3	3 or more copies	deletion_duplication	CTT	CTT	Heterozygous	CT/TT	CNR1_Dup	CNR1	CNR1	0	0	-386GGG; -120TTT
3028								Case							Yes	Joy	Yes		Mixed	Mixed			Yes		Yes	2	131HH	2	232IT	2	1	1	158FV	158FV/FFV/FVV	2	HNA1a+/1b+/1c-	2	2 copies	2 copies	CT	CT	Heterozygous	CT/TT	2 copies	2 copies		0	0	-386GG; -120TT
3036								Case							Yes	Joy	Yes		Mixed	Mixed			Yes		Yes	2	131RR	2	232IT	2	1	1	158FV	158FV/FFV/FVV	2	HNA1a-/1b+/1c+	2	2 copies	2 copies	CT	CT	Heterozygous	CT/TT	2 copies	2 copies		0	0	-386GG; -120TT
3043								Case							Yes	Joy	Yes		Mixed	Mixed			Yes		Yes	2	131HR	2	232TT	2	1	1	158FV	158FV/FFV/FVV	2	HNA1a-/1b+/1c-	2	2 copies	2 copies	CT	CT	Heterozygous	CT/TT	2 copies	2 copies		0	0	-386GG; -120TT
3050								Case							Yes	Joy	Yes		Mixed	Mixed			Yes		Yes	2	131HR	2	232II	2	2	0	158FF	158F/FF/FFF			2	2 copies	2 copies	CT	CT	Heterozygous	CT/TT	2 copies	2 copies		0	0	-386GG; -120TT
3051								Case							Yes	Joy	Yes		Mixed	Mixed			Yes		Yes	2	131RR	2	232II	3	3	0	158FFF	158F/FF/FFF	3	HNA1a+/1b+/1c-	4	3 or more copies	deletion_duplication	CCCT	CCCT	Heterozygous	CT/TT	CNR1_CNR2_Dup	CNR1_CNR2	CNR1	0	0	-386GGGG; -120TTTT
3059								Case							Yes	Joy	Yes		Mixed	Mixed			Yes		Yes	2	131HR	2	232IT	2	1	1	158FV	158FV/FFV/FVV	3	HNA1a-/1b+/1c-	3	3 or more copies	deletion_duplication	CTT	CTT	Heterozygous	CT/TT	CNR1_Dup	CNR1	CNR1	0	0	-386GGG; -120TTT
3065								Case							Yes	Joy	Yes		Mixed	Mixed			Yes		Yes	2	131HR	2	232II	3	2	1	158FFV	158FV/FFV/FVV			3	3 or more copies	deletion_duplication	CTT	CTT	Heterozygous	CT/TT	CNR2_Dup	CNR2	CNR2	0	0	-386GGG; -120TTT
449								Control							No	Joy	No	No			No	No	No	No	No	2	131RR	2	232II	2	1	1	158FV	158FV/FFV/FVV	1	HNA1a+/1b+/1c+	1	1 copy	deletion_duplication	C	C	Homozygous C	CC	CNR1_Del	CNR1	CNR1	0	0	-386G; -120T
450								Control							No	Joy	No	No			No	No	No	No	No	2	131RR	2	232IT	2	1	1	158FV	158FV/FFV/FVV	2	HNA1a+/1b+/1c-	2	2 copies	2 copies	CT	CT	Heterozygous	CT/TT	2 copies	2 copies		0	0	-386GG; -120TT
495								Control							No	Joy	No	No			No	No	No	No	No	2	131HH	2	232TT	2	2	0	158FF	158F/FF/FFF	2	HNA1a-/1b+/1c+	2	2 copies	2 copies	CT	CT	Heterozygous	CT/TT	2 copies	2 copies		0	0	-386GG; -120TT
500								Control							No	Joy	No	No			No	No	No	No	No	2	131HR	2	232TT	2	2	0	158FF	158F/FF/FFF	2	HNA1a+/1b+/1c+	2	2 copies	2 copies	CC	CC	Homozygous C	CC	2 copies	2 copies		0	0	-386GG; -120TT
501								Control							No	Joy	No	No			No	No	No	No	No	2	131RR	2	232IT	2	1	1	158FV	158FV/FFV/FVV	3	HNA1a+/1b+/1c-	3	3 or more copies	deletion_duplication	CCT	CCT	Heterozygous	CT/TT	CNR1_Dup	CNR1	CNR1	0	0	-386GGG; -120TTT
5010								Case							Yes	Joy	Yes		Mixed	Mixed			Yes		Yes	2	131RR	2	232IT	2	2	0	158FF	158F/FF/FFF	2	HNA1a+/1b+/1c-	2	2 copies	2 copies	CT	CT	Heterozygous	CT/TT	2 copies	2 copies		0	0	-386GG; -120TT
5012								Case							Yes	Joy	Yes		Mixed	Mixed			Yes		Yes	2	131RR	2	232II	2	0	2	158VV	158V/VV/VVV	3	HNA1a-/1b+/1c+	3	3 or more copies	deletion_duplication	CCT	CCT	Heterozygous	CT/TT	CNR1_Dup	CNR1	CNR1	0	0	-386GGG; -120TTT
503								Control							No	Joy	No	No			No	No	No	No	No	2	131HR	2	232II	2	1	1	158FV	158FV/FFV/FVV	2	HNA1a+/1b+/1c-	2	2 copies	2 copies	CC	CC	Homozygous C	CC	2 copies	2 copies		0	0	-386GG; -120TT
504								Control							No	Joy	No	No			No	No	No	No	No	2	131RR	2	232II	2	1	1	158FV	158FV/FFV/FVV	2	HNA1a+/1b+/1c+	2	2 copies	2 copies	CC	CC	Homozygous C	CC	2 copies	2 copies		0	0	-386GG; -120TT
5045								Case							Yes	Joy	Yes		Mixed	Mixed			Yes		Yes												2	2 copies	2 copies	CC	CC	Homozygous C	CC	2 copies	2 copies
5049								Case							Yes	Joy	Yes		Mixed	Mixed			Yes		Yes												2	2 copies	2 copies	CC	CC	Homozygous C	CC	2 copies	2 copies
505								Control							No	Joy	No	No			No	No	No	No	No	2	131HR	2	232II	2	0	2	158VV	158V/VV/VVV	2	HNA1a+/1b+/1c-	2	2 copies	2 copies	CC	CC	Homozygous C	CC	2 copies	2 copies		0	0	-386GG; -120TT
5073								Case							Yes	Joy	Yes		Mixed	Mixed			Yes		Yes	2	131HR	2	232IT	2	1	1	158FV	158FV/FFV/FVV	2	HNA1a+/1b+/1c-	2	2 copies	2 copies	CT	CT	Heterozygous	CT/TT	2 copies	2 copies		0	0	-386GG; -120TT
5079								Case							Yes	Joy	Yes		Mixed	Mixed			Yes		Yes	2	131HR	2	232IT	2	1	1	158FV	158FV/FFV/FVV	1	HNA1a-/1b+/1c-	1	1 copy	deletion_duplication	T	T	Homozygous T	CT/TT	CNR1_Del	CNR1	CNR1	0	0	-386G; -120T
508								Control							No	Joy	No	No			No	No	No	No	No	2	131HH	2	232II	2	1	1	158FV	158FV/FFV/FVV	3	HNA1a+/1b+/1c-	3	3 or more copies	deletion_duplication	CCT	CCT	Heterozygous	CT/TT	CNR1_Dup	CNR1	CNR1	1	0	-386GGC; -120TTT
5080								Case							Yes	Joy	Yes		Mixed	Mixed			Yes		Yes												2	2 copies	2 copies	CC	CC	Homozygous C	CC	2 copies	2 copies
5089								Case							Yes	Joy	Yes		Mixed	Mixed			Yes		Yes												2	2 copies	2 copies	CC	CC	Homozygous C	CC	2 copies	2 copies
509								Control							No	Joy	No	No			No	No	No	No	No	2	131RR	2	232II	2	2	0	158FF	158F/FF/FFF	2	HNA1a-/1b-/1c+	2	2 copies	2 copies	CC	CC	Homozygous C	CC	2 copies	2 copies		0	0	-386GG; -120TT
5094								Case							Yes	Joy	Yes		Mixed	Mixed			Yes		Yes	2	131RR	2	232IT	2	2	0	158FF	158F/FF/FFF	2	HNA1a+/1b+/1c-	2	2 copies	2 copies	CT	CT	Heterozygous	CT/TT	2 copies	2 copies		0	0	-386GG; -120TT
5095								Case							Yes	Joy	Yes		Mixed	Mixed			Yes		Yes	2	131RR	2	232II	2	2	0	158FF	158F/FF/FFF	4	HNA1a+/1b-/1c-	2	2 copies	2 copies	CT	CT	Heterozygous	CT/TT	2 copies	2 copies		0	0	-386GG; -120TT
5113								Case							Yes	Joy	Yes		Mixed	Mixed			Yes		Yes	2	131HR	2	232II	2	0	2	158VV	158V/VV/VVV	3	HNA1a+/1b+/1c-	3	3 or more copies	deletion_duplication	CCT	CCT	Heterozygous	CT/TT	CNR1_Dup	CNR1	CNR1	1	0	-386GGC; -120TTT
5117								Case							Yes	Joy	Yes		Mixed	Mixed			Yes		Yes	2	131HR	2	232II	2	2	0	158FF	158F/FF/FFF	2	HNA1a+/1b+/1c+	2	2 copies	2 copies	CC	CC	Homozygous C	CC	2 copies	2 copies		0	0	-386GG; -120TT
513								Control							No	Joy	No	No			No	No	No	No	No	2	131RR	2	232II	2	2	0	158FF	158F/FF/FFF	2	HNA1a+/1b+/1c-	2	2 copies	2 copies	CC	CC	Homozygous C	CC	2 copies	2 copies		0	0	-386GG; -120TT
5136								Case							Yes	Joy	Yes		Mixed	Mixed			Yes		Yes	2	131HH	2	232IT	2	0	2	158VV	158V/VV/VVV	2	HNA1a+/1b+/1c-	2	2 copies	2 copies	CT	CT	Heterozygous	CT/TT	2 copies	2 copies		1	0	-386GC; -120TT
5146								Case							Yes	Joy	Yes		Mixed	Mixed			Yes		Yes	2	131HR	2	232TT	2	2	0	158FF	158F/FF/FFF	3	HNA1a+/1b+/1c-	3	3 or more copies	deletion_duplication	CTT	CTT	Heterozygous	CT/TT	CNR1_Dup	CNR1	CNR1	0	0	-386GGG; -120TTT
5147								Case							Yes	Joy	Yes		Mixed	Mixed			Yes		Yes	2	131RR	2	232IT	2	1	1	158FV	158FV/FFV/FVV	2	HNA1a+/1b-/1c+	2	2 copies	2 copies	CC	CC	Homozygous C	CC	2 copies	2 copies		0	0	-386GG; -120TT
5166								Case							Yes	Joy	Yes		Mixed	Mixed			Yes		Yes	2	131HR	2	232TT	2	2	0	158FF	158F/FF/FFF	2	HNA1a+/1b+/1c-	2	2 copies	2 copies	CT	CT	Heterozygous	CT/TT	2 copies	2 copies		0	0	-386GG; -120TT
5167								Case							Yes	Joy	Yes		Mixed	Mixed			Yes		Yes	2	131HH	2	232IT	2	2	0	158FF	158F/FF/FFF	2	HNA1a-/1b+/1c+	2	2 copies	2 copies	CT	CT	Heterozygous	CT/TT	2 copies	2 copies		0	0	-386GG; -120TT
5175								Case							Yes	Joy	Yes		Mixed	Mixed			Yes		Yes	2	131HH	2	232II	2	0	2	158VV	158V/VV/VVV	2	HNA1a+/1b+/1c-	2	2 copies	2 copies	CT	CT	Heterozygous	CT/TT	2 copies	2 copies		1	0	-386GC; -120TT
5177								Case							Yes	Joy	Yes		Mixed	Mixed			Yes		Yes	2	131HH	2	232IT	2	2	0	158FF	158F/FF/FFF	2	HNA1a-/1b+/1c+	2	2 copies	2 copies	CT	CT	Heterozygous	CT/TT	2 copies	2 copies		0	0	-386GG; -120TT
5178								Case							Yes	Joy	Yes		Mixed	Mixed			Yes		Yes	2	131RR	2	232IT	2	2	0	158FF	158F/FF/FFF	2	HNA1a-/1b-/1c+	2	2 copies	2 copies	CC	CC	Homozygous C	CC	2 copies	2 copies		0	0	-386GG; -120TT
5180								Case							Yes	Joy	Yes		Mixed	Mixed			Yes		Yes	2	131RR	2	232IT	2	1	1	158FV	158FV/FFV/FVV	2	HNA1a+/1b+/1c-	2	2 copies	2 copies	CC	CC	Homozygous C	CC	2 copies	2 copies		0	0	-386GG; -120TT
5186								Case							Yes	Joy	Yes		Mixed	Mixed			Yes		Yes	2	131HH	2	232IT	2	2	0	158FF	158F/FF/FFF	2	HNA1a+/1b+/1c-	2	2 copies	2 copies	CT	CT	Heterozygous	CT/TT	2 copies	2 copies		0	0	-386GG; -120TT
5187								Case							Yes	Joy	Yes		Mixed	Mixed			Yes		Yes	2	131HR	2	232TT	2	2	0	158FF	158F/FF/FFF	2	HNA1a-/1b+/1c-	2	2 copies	2 copies	CT	CT	Heterozygous	CT/TT	2 copies	2 copies		0	0	-386GG; -120TT
5188								Case							Yes	Joy	Yes		Mixed	Mixed			Yes		Yes	2	131HR	2	232IT	2	2	0	158FF	158F/FF/FFF	2	HNA1a+/1b+/1c+	2	2 copies	2 copies	CT	CT	Heterozygous	CT/TT	2 copies	2 copies		0	0	-386GG; -120TT
519								Control							No	Joy	No	No			No	No	No	No	No	2	131HR	2	232IT	2	1	1	158FV	158FV/FFV/FVV	1	HNA1a-/1b+/1c-	1	1 copy	deletion_duplication	T	T	Homozygous T	CT/TT	CNR1_Del	CNR1	CNR1	0	0	-386G; -120T
520								Control							No	Joy	No	No			No	No	No	No	No	2	131RR	2	232II	2	1	1	158FV	158FV/FFV/FVV	2	HNA1a+/1b+/1c+	2	2 copies	2 copies	CC	CC	Homozygous C	CC	2 copies	2 copies		0	0	-386GG; -120TT
5203								Case							Yes	Joy	Yes		Mixed	Mixed			Yes		Yes	2	131HH	2	232IT	2	2	0	158FF	158F/FF/FFF	2	HNA1a+/1b+/1c-	2	2 copies	2 copies	CT	CT	Heterozygous	CT/TT	2 copies	2 copies		0	0	-386GG; -120TT
5207								Case							Yes	Joy	Yes		Mixed	Mixed			Yes		Yes	2	131RR	2	232TT	2	1	1	158FV	158FV/FFV/FVV	2	HNA1a-/1b+/1c-	2	2 copies	2 copies	CT	CT	Heterozygous	CT/TT	2 copies	2 copies		0	0	-386GG; -120TT
5217								Case							Yes	Joy	Yes		Mixed	Mixed			Yes		Yes	2	131HR	2	232IT	2	1	1	158FV	158FV/FFV/FVV	3	HNA1a+/1b+/1c+	2	2 copies	2 copies	CC	CC	Homozygous C	CC	2 copies	2 copies		0	0	-386GG; -120TT
5219								Case							Yes	Joy	Yes		Mixed	Mixed			Yes		Yes												3	3 or more copies	deletion_duplication	CCT	CCT	Heterozygous	CT/TT
5221								Case							Yes	Joy	Yes		Mixed	Mixed			Yes		Yes	2	131RR	2	232IT	2	1	1	158FV	158FV/FFV/FVV	1	HNA1a+/1b+/1c+	1	1 copy	deletion_duplication	C	C	Homozygous C	CC	CNR1_Del	CNR1	CNR1	0	0	-386G; -120T
5223								Case							Yes	Joy	Yes		Mixed	Mixed			Yes		Yes	2	131RR	2	232IT	2	2	0	158FF	158F/FF/FFF	2	HNA1a+/1b-/1c+	2	2 copies	2 copies	CC	CC	Homozygous C	CC	2 copies	2 copies		0	0	-386GG; -120TT
523								Control							No	Joy	No	No			No	No	No	No	No	2	131HR	2	232IT	2	2	0	158FF	158F/FF/FFF	2	HNA1a+/1b+/1c-	2	2 copies	2 copies	CT	CT	Heterozygous	CT/TT	2 copies	2 copies		0	0	-386GG; -120TT
5243								Case							Yes	Joy	Yes		Mixed	Mixed			Yes		Yes	2	131HH	2	232IT	2	2	0	158FF	158F/FF/FFF	2	HNA1a+/1b+/1c-	2	2 copies	2 copies	TT	TT	Homozygous T	CT/TT	2 copies	2 copies		0	0	-386GG; -120TT
5247								Case							Yes	Joy	Yes		Mixed	Mixed			Yes		Yes	2	131HR	2	232II	2	2	0	158FF	158F/FF/FFF	2	HNA1a+/1b+/1c+	2	2 copies	2 copies	CT	CT	Heterozygous	CT/TT	2 copies	2 copies		0	0	-386GG; -120TT
5252								Case							Yes	Joy	Yes		Mixed	Mixed			Yes		Yes	2	131HR	2	232TT	2	2	0	158FF	158F/FF/FFF	2	HNA1a-/1b+/1c-	2	2 copies	2 copies	CT	CT	Heterozygous	CT/TT	2 copies	2 copies		0	0	-386GG; -120TT
5259								Case							Yes	Joy	Yes		Mixed	Mixed			Yes		Yes	2	131HH	2	232II	2	1	1	158FV	158FV/FFV/FVV	2	HNA1a+/1b-/1c+	2	2 copies	2 copies	CC	CC	Homozygous C	CC	2 copies	2 copies		0	0	-386GG; -120TT
526								Control							No	Joy	No	No			No	No	No	No	No	2	131HR	2	232II	2	1	1	158FV	158FV/FFV/FVV	3	HNA1a+/1b+/1c-	3	3 or more copies	deletion_duplication	CCT	CCT	Heterozygous	CT/TT	CNR1_Dup	CNR1	CNR1	0	0	-386GGG; -120TTT
5268								Case							Yes	Joy	Yes		Mixed	Mixed			Yes		Yes	2	131HH	2	232IT	2	1	1	158FV	158FV/FFV/FVV	2	HNA1a-/1b+/1c+	2	2 copies	2 copies	CC	CC	Homozygous C	CC	2 copies	2 copies		0	0	-386GG; -120TT
527								Control							No	Joy	No	No			No	No	No	No	No	2	131HR	2	232IT	2	1	1	158FV	158FV/FFV/FVV	2	HNA1a+/1b-/1c+	2	2 copies	2 copies	CT	CT	Heterozygous	CT/TT	2 copies	2 copies		0	0	-386GG; -120TT
5274								Case							Yes	Joy	Yes		Mixed	Mixed			Yes		Yes	2	131HH	2	232II	2	0	2	158VV	158V/VV/VVV	1	HNA1a-/1b+/1c-	1	1 copy	deletion_duplication	C	C	Homozygous C	CC	CNR1_Del	CNR1	CNR1	0	0	-386G; -120T
5275								Case							Yes	Joy	Yes		Mixed	Mixed			Yes		Yes	2	131HR	2	232IT	2	2	0	158FF	158F/FF/FFF	3	HNA1a+/1b-/1c-	3	3 or more copies	deletion_duplication	CCC	CCC	Homozygous C	CC	CNR1_Dup	CNR1	CNR1	0	0	-386GGG; -120TTT
5276								Case							Yes	Joy	Yes		Mixed	Mixed			Yes		Yes	2	131HH	2	232II	2	2	0	158FF	158F/FF/FFF	3	HNA1a+/1b+/1c+	3	3 or more copies	deletion_duplication	CCT	CCT	Heterozygous	CT/TT	CNR1_Dup	CNR1	CNR1	0	0	-386GGG; -120TTT
528								Control							No	Joy	No	No			No	No	No	No	No	2	131HR	2	232II	2	2	0	158FF	158F/FF/FFF	2	HNA1a+/1b+/1c+	2	2 copies	2 copies	CT	CT	Heterozygous	CT/TT	2 copies	2 copies		0	0	-386GG; -120TT
531								Control							No	Joy	No	No			No	No	No	No	No	2	131HR	2	232II	2	1	1	158FV	158FV/FFV/FVV	2	HNA1a+/1b+/1c-	2	2 copies	2 copies	CC	CC	Homozygous C	CC	2 copies	2 copies		0	0	-386GG; -120TT
534								Control							No	Joy	No	No			No	No	No	No	No	2	131HH	2	232II	2	0	2	158VV	158V/VV/VVV	4	HNA1a+/1b+/1c-	4	3 or more copies	deletion_duplication	CCTT	CCTT	Heterozygous	CT/TT	CNR1_Dup	CNR1	CNR1	2	0	-386GGCC; -120TTTT
541								Control							No	Joy	No	No			No	No	No	No	No	2	131HR	2	232TT	2	2	0	158FF	158F/FF/FFF	2	HNA1a+/1b+/1c-	2	2 copies	2 copies	CT	CT	Heterozygous	CT/TT	2 copies	2 copies		0	0	-386GG; -120TT
543								Control							No	Joy	No	No			No	No	No	No	No	2	131HH	2	232TT	2	2	0	158FF	158F/FF/FFF	2	HNA1a-/1b+/1c-	2	2 copies	2 copies	TT	TT	Homozygous T	CT/TT	2 copies	2 copies		0	0	-386GG; -120TT
544								Control							No	Joy	No	No			No	No	No	No	No	2	131RR	2	232II	2	1	1	158FV	158FV/FFV/FVV	2	HNA1a+/1b+/1c+	2	2 copies	2 copies	CC	CC	Homozygous C	CC	2 copies	2 copies		0	0	-386GG; -120TT
545								Control							No	Joy	No	No			No	No	No	No	No	2	131RR	2	232II	2	1	1	158FV	158FV/FFV/FVV	2	HNA1a-/1b+/1c+	2	2 copies	2 copies	CC	CC	Homozygous C	CC	2 copies	2 copies		0	0	-386GG; -120TT
550								Control							No	Joy	No	No			No	No	No	No	No	2	131HH	2	232II	2	0	2	158VV	158V/VV/VVV	2	HNA1a+/1b-/1c+	2	2 copies	2 copies	CC	CC	Homozygous C	CC	2 copies	2 copies		0	0	-386GG; -120TT
556								Control							No	Joy	No	No			No	No	No	No	No	2	131HH	2	232II	2	0	2	158VV	158V/VV/VVV	1	HNA1a-/1b-/1c+	1	1 copy	deletion_duplication	C	C	Homozygous C	CC	CNR1_Del	CNR1	CNR1	0	0	-386G; -120T
557								Control							No	Joy	No	No			No	No	No	No	No	2	131RR	2	232IT	2	2	0	158FF	158F/FF/FFF	2	HNA1a+/1b+/1c-	2	2 copies	2 copies	CT	CT	Heterozygous	CT/TT	2 copies	2 copies		0	0	-386GG; -120TT
558								Control							No	Joy	No	No			No	No	No	No	No	2	131HR	2	232II	2	1	1	158FV	158FV/FFV/FVV	2	HNA1a+/1b+/1c+	2	2 copies	2 copies	CC	CC	Homozygous C	CC	2 copies	2 copies		0	0	-386GG; -120TT
560								Control							No	Joy	No	No			No	No	No	No	No	2	131HR	2	232II	2	0	2	158VV	158V/VV/VVV	2	HNA1a+/1b+/1c+	2	2 copies	2 copies	CC	CC	Homozygous C	CC	2 copies	2 copies		0	0	-386GG; -120TT
561								Control							No	Joy	No	No			No	No	No	No	No	2	131RR	2	232II	2	2	0	158FF	158F/FF/FFF	2	HNA1a-/1b+/1c+	2	2 copies	2 copies	CC	CC	Homozygous C	CC	2 copies	2 copies		0	0	-386GG; -120TT
567								Control							No	Joy	No	No			No	No	No	No	No	2	131HR	2	232TT	2	2	0	158FF	158F/FF/FFF	2	HNA1a-/1b+/1c-	2	2 copies	2 copies	CT	CT	Heterozygous	CT/TT	2 copies	2 copies		0	0	-386GG; -120TT
568								Control							No	Joy	No	No			No	No	No	No	No	2	131HR	2	232II	2	1	1	158FV	158FV/FFV/FVV	2	HNA1a+/1b+/1c-	2	2 copies	2 copies	CC	CC	Homozygous C	CC	2 copies	2 copies		0	0	-386GG; -120TT
569								Control							No	Joy	No	No			No	No	No	No	No	2	131HR	2	232TT	2	1	1	158FV	158FV/FFV/FVV	2	HNA1a+/1b+/1c-	2	2 copies	2 copies	CT	CT	Heterozygous	CT/TT	2 copies	2 copies		0	0	-386GG; -120TT
570								Control							No	Joy	No	No			No	No	No	No	No	2	131RR	2	232II	2	1	1	158FV	158FV/FFV/FVV	2	HNA1a-/1b+/1c+	2	2 copies	2 copies	CC	CC	Homozygous C	CC	2 copies	2 copies		0	0	-386GG; -120TT
571								Control							No	Joy	No	No			No	No	No	No	No	2	131HH	2	232IT	2	1	1	158FV	158FV/FFV/FVV	3	HNA1a+/1b+/1c-	3	3 or more copies	deletion_duplication	CCT	CCT	Heterozygous	CT/TT	CNR1_Dup	CNR1	CNR1	1	0	-386GGC; -120TTT
573								Control							No	Joy	No	No			No	No	No	No	No	2	131HH	2	232IT	2	2	0	158FF	158F/FF/FFF	2	HNA1a-/1b+/1c+	2	2 copies	2 copies	CT	CT	Heterozygous	CT/TT	2 copies	2 copies		0	0	-386GG; -120TT
576								Control							No	Joy	No	No			No	No	No	No	No	2	131HR	2	232TT	2	1	1	158FV	158FV/FFV/FVV	2	HNA1a+/1b+/1c-	2	2 copies	2 copies	CT	CT	Heterozygous	CT/TT	2 copies	2 copies		0	0	-386GG; -120TT
583								Control							No	Joy	No	No			No	No	No	No	No	2	131HH	2	232IT	2	1	1	158FV	158FV/FFV/FVV	1	HNA1a-/1b+/1c-	1	1 copy	deletion_duplication	T	T	Homozygous T	CT/TT	CNR1_Del	CNR1	CNR1	0	0	-386G; -120T
584								Control							No	Joy	No	No			No	No	No	No	No	2	131HR	2	232TT	2	2	0	158FF	158F/FF/FFF	2	HNA1a+/1b+/1c-	2	2 copies	2 copies	CT	CT	Heterozygous	CT/TT	2 copies	2 copies		0	0	-386GG; -120TT
585								Control							No	Joy	No	No			No	No	No	No	No	2	131HR	2	232TT	2	2	0	158FF	158F/FF/FFF	2	HNA1a+/1b+/1c-	2	2 copies	2 copies	CT	CT	Heterozygous	CT/TT	2 copies	2 copies		0	0	-386GG; -120TT
587								Control							No	Joy	No	No			No	No	No	No	No	2	131HR	2	232II	2	1	1	158FV	158FV/FFV/FVV	2	HNA1a+/1b+/1c+	2	2 copies	2 copies	CC	CC	Homozygous C	CC	2 copies	2 copies		1	0	-386GC; -120TT
590								Control							No	Joy	No	No			No	No	No	No	No	2	131HR	2	232II	2	2	0	158FF	158F/FF/FFF	3	HNA1a+/1b-/1c+	3	3 or more copies	deletion_duplication	CCC	CCC	Homozygous C	CC	CNR1_Dup	CNR1	CNR1	0	0	-386GGG; -120TTT
591								Control							No	Joy	No	No			No	No	No	No	No	2	131RR	2	232II	2	0	2	158VV	158V/VV/VVV	2	HNA1a+/1b+/1c+	2	2 copies	2 copies	CC	CC	Homozygous C	CC	2 copies	2 copies		0	0	-386GG; -120TT
592								Control							No	Joy	No	No			No	No	No	No	No	2	131HR	2	232II	2	2	0	158FF	158F/FF/FFF	2	HNA1a+/1b+/1c-	2	2 copies	2 copies	CT	CT	Heterozygous	CT/TT	2 copies	2 copies		0	0	-386GG; -120TT
593								Control							No	Joy	No	No			No	No	No	No	No	2	131HR	2	232II	2	1	1	158FV	158FV/FFV/FVV	1	HNA1a+/1b+/1c+	1	1 copy	deletion_duplication	C	C	Homozygous C	CC	CNR1_Del	CNR1	CNR1	0	0	-386G; -120T
599								Control							No	Joy	No	No			No	No	No	No	No	2	131HR	2	232IT	2	2	0	158FF	158F/FF/FFF	3	HNA1a+/1b+/1c-	3	3 or more copies	deletion_duplication	CTT	CTT	Heterozygous	CT/TT	CNR1_Dup	CNR1	CNR1	0	0	-386GGG; -120TTT
601								Control							No	Joy	No	No			No	No	No	No	No	2	131RR	2	232IT	2	1	1	158FV	158FV/FFV/FVV	2	HNA1a+/1b+/1c-	2	2 copies	2 copies	CC	CC	Homozygous C	CC	2 copies	2 copies		0	0	-386GG; -120TT
604								Control							No	Joy	No	No			No	No	No	No	No	2	131HR	2	232IT	2	2	0	158FF	158F/FF/FFF	2	HNA1a+/1b-/1c+	2	2 copies	2 copies	CT	CT	Heterozygous	CT/TT	2 copies	2 copies		0	0	-386GG; -120TT
605								Control							No	Joy	No	No			No	No	No	No	No	2	131HR	2	232IT	2	2	0	158FF	158F/FF/FFF	1	HNA1a+/1b+/1c+	1	1 copy	deletion_duplication	C	C	Homozygous C	CC	CNR1_Del	CNR1	CNR1	0	0	-386G; -120T
607								Control							No	Joy	No	No			No	No	No	No	No	2	131HR	2	232II	2	1	1	158FV	158FV/FFV/FVV	2	HNA1a+/1b-/1c+	2	2 copies	2 copies	CC	CC	Homozygous C	CC	2 copies	2 copies		0	0	-386GG; -120TT
608								Control							No	Joy	No	No			No	No	No	No	No	2	131HR	2	232II	2	2	0	158FF	158F/FF/FFF	3	HNA1a+/1b+/1c-	3	3 or more copies	deletion_duplication	CTT	CTT	Heterozygous	CT/TT	CNR1_Dup	CNR1	CNR1	0	0	-386GGG; -120TTT
610								Control							No	Joy	No	No			No	No	No	No	No	2	131RR	2	232IT	2	2	0	158FF	158F/FF/FFF	2	HNA1a-/1b+/1c-	2	2 copies	2 copies	CT	CT	Heterozygous	CT/TT	2 copies	2 copies		0	0	-386GG; -120TT
611								Control							No	Joy	No	No			No	No	No	No	No	2	131RR	2	232II	2	2	0	158FF	158F/FF/FFF	2	HNA1a+/1b+/1c-	2	2 copies	2 copies	CC	CC	Homozygous C	CC	2 copies	2 copies		0	0	-386GG; -120TT
612								Control							No	Joy	No	No			No	No	No	No	No	2	131HH	2	232IT	2	2	0	158FF	158F/FF/FFF	2	HNA1a+/1b+/1c-	2	2 copies	2 copies	CT	CT	Heterozygous	CT/TT	2 copies	2 copies		0	0	-386GG; -120TT
613								Control							No	Joy	No	No			No	No	No	No	No	2	131RR	2	232IT	2	2	0	158FF	158F/FF/FFF	2	HNA1a-/1b-/1c+	2	2 copies	2 copies	CC	CC	Homozygous C	CC	2 copies	2 copies		0	0	-386GG; -120TT
614								Control							No	Joy	No	No			No	No	No	No	No	2	131HH	2	232II	2	1	1	158FV	158FV/FFV/FVV	3	HNA1a+/1b-/1c-	3	3 or more copies	deletion_duplication	CTT	CTT	Heterozygous	CT/TT	CNR1_Dup	CNR1	CNR1	1	0	-386GGC; -120TTT
615								Control							No	Joy	No	No			No	No	No	No	No	2	131RR	2	232II	2	0	2	158VV	158V/VV/VVV	1	HNA1a-/1b-/1c+	1	1 copy	deletion_duplication	C	C	Homozygous C	CC	CNR1_Del	CNR1	CNR1	0	0	-386G; -120T
617								Control							No	Joy	No	No			No	No	No	No	No	2	131HH	2	232II	2	0	2	158VV	158V/VV/VVV	2	HNA1a+/1b+/1c-	2	2 copies	2 copies	CC	CC	Homozygous C	CC	2 copies	2 copies		0	0	-386GG; -120TT
618								Control							No	Joy	No	No			No	No	No	No	No	2	131HR	2	232IT	2	2	0	158FF	158F/FF/FFF	2	HNA1a+/1b+/1c+	2	2 copies	2 copies	CC	CC	Homozygous C	CC	2 copies	2 copies		0	0	-386GG; -120TT
619								Control							No	Joy	No	No			No	No	No	No	No	2	131HR	2	232IT	2	1	1	158FV	158FV/FFV/FVV	2	HNA1a+/1b+/1c-	2	2 copies	2 copies	CT	CT	Heterozygous	CT/TT	2 copies	2 copies		0	0	-386GG; -120TT
621								Control							No	Joy	No	No			No	No	No	No	No	2	131RR	2	232TT	2	2	0	158FF	158F/FF/FFF	2	HNA1a+/1b+/1c+	2	2 copies	2 copies	CC	CC	Homozygous C	CC	2 copies	2 copies		0	0	-386GG; -120TT
629								Control							No	Joy	No	No			No	No	No	No	No	2	131RR	2	232IT	2	2	0	158FF	158F/FF/FFF	1	HNA1a-/1b-/1c+	1	1 copy	deletion_duplication	C	C	Homozygous C	CC	CNR1_Del	CNR1	CNR1	0	0	-386G; -120T
630								Control							No	Joy	No	No			No	No	No	No	No	2	131HR	2	232II	2	2	0	158FF	158F/FF/FFF	3	HNA1a+/1b+/1c-	3	3 or more copies	deletion_duplication	CCT	CCT	Heterozygous	CT/TT	CNR1_Dup	CNR1	CNR1	0	0	-386GGG; -120TTT
632								Control							No	Joy	No	No			No	No	No	No	No	2	131HR	2	232IT	2	2	0	158FF	158F/FF/FFF	3	HNA1a+/1b+/1c-	3	3 or more copies	deletion_duplication	CCT	CCT	Heterozygous	CT/TT	CNR1_Dup	CNR1	CNR1	0	0	-386GGG; -120TTT
634								Control							No	Joy	No	No			No	No	No	No	No	2	131HH	2	232II	2	0	2	158VV	158V/VV/VVV	1	HNA1a-/1b+/1c-	1	1 copy	deletion_duplication	C	C	Homozygous C	CC	CNR1_Del	CNR1	CNR1	0	0	-386G; -120T
635								Control							No	Joy	No	No			No	No	No	No	No	2	131HR	2	232IT	2	1	1	158FV	158FV/FFV/FVV	3	HNA1a+/1b+/1c-	3	3 or more copies	deletion_duplication	CTT	CTT	Heterozygous	CT/TT	CNR1_Dup	CNR1	CNR1	1	0	-386GGC; -120TTT
636								Control							No	Joy	No	No			No	No	No	No	No	2	131HH	2	232IT	2	2	0	158FF	158F/FF/FFF	2	HNA1a+/1b+/1c-	2	2 copies	2 copies	CT	CT	Heterozygous	CT/TT	2 copies	2 copies		0	0	-386GG; -120TT
642								Control							No	Joy	No	No			No	No	No	No	No	2	131RR	2	232II	2	2	0	158FF	158F/FF/FFF	2	HNA1a-/1b-/1c+	1	1 copy	deletion_duplication	C	C	Homozygous C	CC				0	0	-386G; -120T
643								Control							No	Joy	No	No			No	No	No	No	No	2	131HH	2	232II	2	0	2	158VV	158V/VV/VVV	2	HNA1a-/1b-/1c+	2	2 copies	2 copies	CC	CC	Homozygous C	CC	2 copies	2 copies		0	0	-386GG; -120TT
644								Control							No	Joy	No	No			No	No	No	No	No	2	131HH	2	232II	2	1	1	158FV	158FV/FFV/FVV	2	HNA1a+/1b+/1c+	2	2 copies	2 copies	CT	CT	Heterozygous	CT/TT	2 copies	2 copies		0	0	-386GG; -120TT
648								Control							No	Joy	No	No			No	No	No	No	No	2	131HR	2	232II	2	0	2	158VV	158V/VV/VVV	2	HNA1a+/1b+/1c+	2	2 copies	2 copies	CC	CC	Homozygous C	CC	2 copies	2 copies		0	0	-386GG; -120TT
651								Control							No	Joy	No	No			No	No	No	No	No	2	131HH	2	232IT	2	2	0	158FF	158F/FF/FFF	3	HNA1a+/1b+/1c+	3	3 or more copies	deletion_duplication	CCC	CCC	Homozygous C	CC	CNR1_Dup	CNR1	CNR1	0	0	-386GGG; -120TTT
653								Control							No	Joy	No	No			No	No	No	No	No	2	131HR	2	232II	2	0	2	158VV	158V/VV/VVV	3	HNA1a+/1b+/1c-	3	3 or more copies	deletion_duplication	CCT	CCT	Heterozygous	CT/TT	CNR1_Dup	CNR1	CNR1	1	0	-386GGC; -120TTT
656								Control							No	Joy	No	No			No	No	No	No	No	2	131HR	2	232IT	2	2	0	158FF	158F/FF/FFF	2	HNA1a+/1b-/1c+	2	2 copies	2 copies	CC	CC	Homozygous C	CC	2 copies	2 copies		0	0	-386GG; -120TT
657								Control							No	Joy	No	No			No	No	No	No	No	2	131HH	2	232TT	2	1	1	158FV	158FV/FFV/FVV	2	HNA1a-/1b+/1c-	2	2 copies	2 copies	CT	CT	Heterozygous	CT/TT	2 copies	2 copies		1	0	-386GC; -120TT
663								Control							No	Joy	No	No			No	No	No	No	No	2	131HR	2	232II	1	1	0	158F	158F/FF/FFF	2	HNA1a+/1b+/1c+	1	1 copy	deletion_duplication	C	C	Homozygous C	CC	CNR2_Del	CNR2	CNR2	0	0	-386G; -120T
664								Control							No	Joy	No	No			No	No	No	No	No	2	131HR	2	232II	2	1	1	158FV	158FV/FFV/FVV	2	HNA1a+/1b-/1c+	2	2 copies	2 copies	CC	CC	Homozygous C	CC	2 copies	2 copies		0	0	-386GG; -120TT
667								Control							No	Joy	No	No			No	No	No	No	No	2	131RR	2	232II	2	0	2	158VV	158V/VV/VVV	2	HNA1a+/1b-/1c+	2	2 copies	2 copies	CC	CC	Homozygous C	CC	2 copies	2 copies		0	0	-386GG; -120TT
672								Control							No	Joy	No	No			No	No	No	No	No	2	131HR	2	232II	2	1	1	158FV	158FV/FFV/FVV	1	HNA1a-/1b+/1c-	1	1 copy	deletion_duplication	C	C	Homozygous C	CC	CNR1_Del	CNR1	CNR1	0	0	-386G; -120T
673								Control							No	Joy	No	No			No	No	No	No	No	2	131HR	2	232IT	2	2	0	158FF	158F/FF/FFF	2	HNA1a-/1b+/1c-	2	2 copies	2 copies	CT	CT	Heterozygous	CT/TT	2 copies	2 copies		0	0	-386GG; -120TT
674								Control							No	Joy	No	No			No	No	No	No	No	2	131RR	2	232IT	2	2	0	158FF	158F/FF/FFF	1	HNA1a-/1b+/1c-	1	1 copy	deletion_duplication	C	C	Homozygous C	CC	CNR1_Del	CNR1	CNR1	0	0	-386G; -120T
676								Control							No	Joy	No	No			No	No	No	No	No	2	131HH	2	232IT	2	1	1	158FV	158FV/FFV/FVV	3	HNA1a+/1b+/1c-	3	3 or more copies	deletion_duplication	CTT	CTT	Heterozygous	CT/TT	CNR1_Dup	CNR1	CNR1	1	0	-386GGC; -120TTT
677								Control							No	Joy	No	No			No	No	No	No	No	2	131HR	2	232II	2	0	2	158VV	158V/VV/VVV	2	HNA1a-/1b+/1c-	2	2 copies	2 copies	CC	CC	Homozygous C	CC	2 copies	2 copies		0	0	-386GG; -120TT
679								Control							No	Joy	No	No			No	No	No	No	No	2	131RR	2	232II	2	1	1	158FV	158FV/FFV/FVV	2	HNA1a+/1b+/1c-	2	2 copies	2 copies	CT	CT	Heterozygous	CT/TT	2 copies	2 copies		1	0	-386GC; -120TT
680								Control							No	Joy	No	No			No	No	No	No	No	2	131HR	2	232II	2	2	0	158FF	158F/FF/FFF	2		2	2 copies	2 copies	CC	CC	Homozygous C	CC	2 copies	2 copies		0	0	-386GG; -120TT
681								Control							No	Joy	No	No			No	No	No	No	No	2	131HR	2	232IT	2	2	0	158FF	158F/FF/FFF	2	HNA1a+/1b+/1c+	2	2 copies	2 copies	CT	CT	Heterozygous	CT/TT	2 copies	2 copies		0	0	-386GG; -120TT
683								Control							No	Joy	No	No			No	No	No	No	No	2	131RR	2	232IT	2	2	0	158FF	158F/FF/FFF	2	HNA1a-/1b+/1c+	2	2 copies	2 copies	CC	CC	Homozygous C	CC	2 copies	2 copies		0	0	-386GG; -120TT
684								Control							No	Joy	No	No			No	No	No	No	No	2	131RR	2	232IT	2	2	0	158FF	158F/FF/FFF	2	HNA1a-/1b+/1c+	2	2 copies	2 copies	CC	CC	Homozygous C	CC	2 copies	2 copies		0	0	-386GG; -120TT
687								Control							No	Joy	No	No			No	No	No	No	No	2	131RR	2	232IT	2	2	0	158FF	158F/FF/FFF	2	HNA1a+/1b-/1c+	2	2 copies	2 copies	CC	CC	Homozygous C	CC	2 copies	2 copies		0	0	-386GG; -120TT
688								Control							No	Joy	No	No			No	No	No	No	No	2	131HR	2	232II	2	2	0	158FF	158F/FF/FFF	2	HNA1a+/1b+/1c-	2	2 copies	2 copies	CC	CC	Homozygous C	CC	2 copies	2 copies		0	0	-386GG; -120TT
690								Control							No	Joy	No	No			No	No	No	No	No	2	131HR	2	232II	2	2	0	158FF	158F/FF/FFF	2	HNA1a+/1b+/1c-	2	2 copies	2 copies	CC	CC	Homozygous C	CC	2 copies	2 copies		0	0	-386GG; -120TT
691								Control							No	Joy	No	No			No	No	No	No	No	2	131RR	2	232IT	2	2	0	158FF	158F/FF/FFF	2	HNA1a-/1b+/1c+	2	2 copies	2 copies	CC	CC	Homozygous C	CC	2 copies	2 copies		0	0	-386GG; -120TT
695								Control							No	Joy	No	No			No	No	No	No	No	2	131RR	2	232IT	2	2	0	158FF	158F/FF/FFF	2	HNA1a-/1b+/1c-	2	2 copies	2 copies	CC	CC	Homozygous C	CC	2 copies	2 copies		0	0	-386GG; -120TT
696								Control							No	Joy	No	No			No	No	No	No	No	2	131RR	2	232IT	2	1	1	158FV	158FV/FFV/FVV	3	HNA1a+/1b+/1c-	2	2 copies	2 copies	CT	CT	Heterozygous	CT/TT	2 copies	2 copies		0	0	-386GG; -120TT
698								Control							No	Joy	No	No			No	No	No	No	No	2	131RR	2	232IT	2	2	0	158FF	158F/FF/FFF	2	HNA1a-/1b-/1c+	2	2 copies	2 copies	CC	CC	Homozygous C	CC	2 copies	2 copies		0	0	-386GG; -120TT
699								Control							No	Joy	No	No			No	No	No	No	No	2	131RR	2	232IT	2	2	0	158FF	158F/FF/FFF	2	HNA1a-/1b+/1c+	2	2 copies	2 copies	CC	CC	Homozygous C	CC	2 copies	2 copies		0	0	-386GG; -120TT
700								Control							No	Joy	No	No			No	No	No	No	No	2	131RR	2	232IT	2	1	1	158FV	158FV/FFV/FVV	2	HNA1a+/1b-/1c+	2	2 copies	2 copies	CC	CC	Homozygous C	CC	2 copies	2 copies		0	0	-386GG; -120TT
7003								Case							Yes	Joy	Yes		Mixed	Mixed			Yes		Yes	2	131RR	2	232II	2	2	0	158FF	158F/FF/FFF	3	HNA1a+/1b-/1c+	3	3 or more copies	deletion_duplication	CCC	CCC	Homozygous C	CC	CNR1_Dup	CNR1	CNR1	0	0	-386GGG; -120TTT
7008								Case							Yes	Joy	Yes		Mixed	Mixed			Yes		Yes												2	2 copies	2 copies	CT	CT	Heterozygous	CT/TT	2 copies	2 copies
7009								Case							Yes	Joy	Yes		Mixed	Mixed			Yes		Yes	2	131RR	2	232II	2	0	2	158VV	158V/VV/VVV	2	HNA1a-/1b-/1c+	2	2 copies	2 copies	CC	CC	Homozygous C	CC	2 copies	2 copies		0	0	-386GG; -120TT
701								Control							No	Joy	No	No			No	No	No	No	No	2	131RR	2	232TT	3	3	0	158FFF	158F/FF/FFF	2	HNA1a-/1b+/1c+	3	3 or more copies	deletion_duplication	CCT	CCT	Heterozygous	CT/TT	CNR2_Dup	CNR2	CNR2	0	0	-386GGG; -120TTT
7014								Case							Yes	Joy	Yes		Mixed	Mixed			Yes		Yes	2	131HR	2	232IT	2	1	1	158FV	158FV/FFV/FVV	2	HNA1a+/1b+/1c-	2	2 copies	2 copies	CT	CT	Heterozygous	CT/TT	2 copies	2 copies		0	0	-386GG; -120TT
7015								Case							Yes	Joy	Yes		Mixed	Mixed			Yes		Yes	2	131HR	2	232IT	2	2	0	158FF	158F/FF/FFF	2	HNA1a+/1b+/1c-	2	2 copies	2 copies	CT	CT	Heterozygous	CT/TT	2 copies	2 copies		0	0	-386GG; -120TT
7020								Case							Yes	Joy	Yes		Mixed	Mixed			Yes		Yes												3	3 or more copies	deletion_duplication	CCT	CCT	Heterozygous	CT/TT
7025								Case							Yes	Joy	Yes		Mixed	Mixed			Yes		Yes	2	131HR	2	232II	2	1	1	158FV	158FV/FFV/FVV	2	HNA1a-/1b+/1c+	2	2 copies	2 copies	CC	CC	Homozygous C	CC	2 copies	2 copies		0	0	-386GG; -120TT
7028								Case							Yes	Joy	Yes		Mixed	Mixed			Yes		Yes	2	131RR	2	232II	2	1	1	158FV	158FV/FFV/FVV	3	HNA1a+/1b-/1c-	3	3 or more copies	deletion_duplication	CCT	CCT	Heterozygous	CT/TT	CNR1_Dup	CNR1	CNR1	0	0	-386GGG; -120TTT
7029								Case							Yes	Joy	Yes		Mixed	Mixed			Yes		Yes	2	131HR	2	232IT	2	2	0	158FF	158F/FF/FFF	2	HNA1a-/1b+/1c+	2	2 copies	2 copies	CC	CC	Homozygous C	CC	2 copies	2 copies		0	0	-386GG; -120TT
7034								Case							Yes	Joy	Yes		Mixed	Mixed			Yes		Yes	2	131RR	2	232IT	2	1	1	158FV	158FV/FFV/FVV	2	HNA1a+/1b+/1c-	2	2 copies	2 copies	CC	CC	Homozygous C	CC	2 copies	2 copies		0	0	-386GG; -120TT
7035								Case							Yes	Joy	Yes		Mixed	Mixed			Yes		Yes	2	131RR	2	232IT	2	1	1	158FV	158FV/FFV/FVV	2	HNA1a+/1b+/1c-	2	2 copies	2 copies	CC	CC	Homozygous C	CC	2 copies	2 copies		0	0	-386GG; -120TT
7045								Case							Yes	Joy	Yes		Mixed	Mixed			Yes		Yes	2	131HR	2	232II	2	0	2	158VV	158V/VV/VVV	2	HNA1a-/1b+/1c+	2	2 copies	2 copies	CC	CC	Homozygous C	CC	2 copies	2 copies		0	0	-386GG; -120TT
705								Control							No	Joy	No	No			No	No	No	No	No	2	131RR	2	232IT	3	2	1	158FFV	158FV/FFV/FVV	2	HNA1a-/1b-/1c+	3	3 or more copies	deletion_duplication	CCT	CCT	Heterozygous	CT/TT	CNR2_Dup	CNR2	CNR2	0	0	-386GGG; -120TTT
7057								Case							Yes	Joy	Yes		Mixed	Mixed			Yes		Yes												2	2 copies	2 copies	CC	CC	Homozygous C	CC	2 copies	2 copies
7058								Case							Yes	Joy	Yes		Mixed	Mixed			Yes		Yes	2	131RR	2	232II	2	2	0	158FF	158F/FF/FFF	3	HNA1a+/1b-/1c-	3	3 or more copies	deletion_duplication	CCT	CCT	Heterozygous	CT/TT	CNR1_Dup	CNR1	CNR1	0	0	-386GGG; -120TTT
7059								Case							Yes	Joy	Yes		Mixed	Mixed			Yes		Yes	2	131HR	2	232IT	2	2	0	158FF	158F/FF/FFF	1	HNA1a+/1b+/1c+	1	1 copy	deletion_duplication	C	C	Homozygous C	CC	CNR1_Del	CNR1	CNR1	0	0	-386G; -120T
7062								Case							Yes	Joy	Yes		Mixed	Mixed			Yes		Yes	2	131RR	2	232II	2	1	1	158FV	158FV/FFV/FVV	2	HNA1a+/1b+/1c+	2	2 copies	2 copies	CC	CC	Homozygous C	CC	2 copies	2 copies		0	0	-386GG; -120TT
7067								Case							Yes	Joy	Yes		Mixed	Mixed			Yes		Yes	2	131RR	2	232TT	2	2	0	158FF	158F/FF/FFF	2	HNA1a+/1b-/1c+	2	2 copies	2 copies	CC	CC	Homozygous C	CC	2 copies	2 copies		0	0	-386GG; -120TT
709								Control							No	Joy	No	No			No	No	No	No	No	2	131HH	2	232II	2	1	1	158FV	158FV/FFV/FVV	3	HNA1a+/1b-/1c-	3	3 or more copies	deletion_duplication	CCT	CCT	Heterozygous	CT/TT	CNR1_Dup	CNR1	CNR1	1	0	-386GGC; -120TTT
712								Control							No	Joy	No	No			No	No	No	No	No	2	131HH	2	232II	2	0	2	158VV	158V/VV/VVV	1	HNA1a+/1b+/1c+	1	1 copy	deletion_duplication	C	C	Homozygous C	CC	CNR1_Del	CNR1	CNR1	0	0	-386G; -120T
713								Control							No	Joy	No	No			No	No	No	No	No	2	131HR	2	232II	2	0	2	158VV	158V/VV/VVV	3	HNA1a+/1b+/1c-	3	3 or more copies	deletion_duplication	CCT	CCT	Heterozygous	CT/TT	CNR1_Dup	CNR1	CNR1	1	0	-386GGC; -120TTT
714								Control							No	Joy	No	No			No	No	No	No	No	2	131RR	2	232II	2	2	0	158FF	158F/FF/FFF	2	HNA1a+/1b-/1c+	1	1 copy	deletion_duplication	C	C	Homozygous C	CC				0	0	-386G; -120T
716								Control							No	Joy	No	No			No	No	No	No	No	2	131RR	2	232IT	2	2	0	158FF	158F/FF/FFF	2	HNA1a-/1b+/1c+	2	2 copies	2 copies	CC	CC	Homozygous C	CC	2 copies	2 copies		0	0	-386GG; -120TT
717								Control							No	Joy	No	No			No	No	No	No	No	2	131RR	2	232IT	2	1	1	158FV	158FV/FFV/FVV	2	HNA1a+/1b+/1c-	2	2 copies	2 copies	CC	CC	Homozygous C	CC	2 copies	2 copies		0	0	-386GG; -120TT
718								Control							No	Joy	No	No			No	No	No	No	No	2	131RR	2	232IT	1	1	0	158F	158F/FF/FFF	2	HNA1a+/1b+/1c+	1	1 copy	deletion_duplication	C	C	Homozygous C	CC	CNR2_Del	CNR2	CNR2	0	0	-386G; -120T
720								Control							No	Joy	No	No			No	No	No	No	No	2	131HH	2	232II	2	0	2	158VV	158V/VV/VVV	2	HNA1a-/1b-/1c+	2	2 copies	2 copies	CC	CC	Homozygous C	CC	2 copies	2 copies		0	0	-386GG; -120TT
721								Control							No	Joy	No	No			No	No	No	No	No	2	131HR	2	232IT	2	2	0	158FF	158F/FF/FFF	3	HNA1a+/1b+/1c-	3	3 or more copies	deletion_duplication	CCT	CCT	Heterozygous	CT/TT	CNR1_Dup	CNR1	CNR1	0	0	-386GGG; -120TTT
8013								Case							Yes	Joy	Yes		Mixed	Mixed			Yes		Yes	2	131RR	2	232II	2	2	0	158FF	158F/FF/FFF	2	HNA1a+/1b+/1c+	2	2 copies	2 copies	CC	CC	Homozygous C	CC	2 copies	2 copies		0	0	-386GG; -120TT
8015								Case							Yes	Joy	Yes		Mixed	Mixed			Yes		Yes	2	131HR	2	232IT	2	1	1	158FV	158FV/FFV/FVV	2	HNA1a+/1b+/1c-	2	2 copies	2 copies	CC	CC	Homozygous C	CC	2 copies	2 copies		0	0	-386GG; -120TT
8020								Case							Yes	Joy	Yes		Mixed	Mixed			Yes		Yes												2	2 copies	2 copies	CC	CC	Homozygous C	CC	2 copies	2 copies
8021								Case							Yes	Joy	Yes		Mixed	Mixed			Yes		Yes	2	131HR	2	232IT	2	2	0	158FF	158F/FF/FFF	2	HNA1a+/1b+/1c+	2	2 copies	2 copies	CT	CT	Heterozygous	CT/TT	2 copies	2 copies		0	0	-386GG; -120TT
8025								Case							Yes	Joy	Yes		Mixed	Mixed			Yes		Yes	2	131HR	2	232TT	2	2	0	158FF	158F/FF/FFF	2	HNA1a-/1b-/1c+	2	2 copies	2 copies	CT	CT	Heterozygous	CT/TT	2 copies	2 copies		0	0	-386GG; -120TT
8026								Case							Yes	Joy	Yes		Mixed	Mixed			Yes		Yes	2	131RR	2	232II	2	0	2	158VV	158V/VV/VVV	2	HNA1a+/1b-/1c+	2	2 copies	2 copies	CC	CC	Homozygous C	CC	2 copies	2 copies		0	0	-386GG; -120TT
8028								Case							Yes	Joy	Yes		Mixed	Mixed			Yes		Yes	2	131HR	2	232IT	2	1	1	158FV	158FV/FFV/FVV	3	HNA1a-/1b+/1c+	3	3 or more copies	deletion_duplication	CTT	CTT	Heterozygous	CT/TT	CNR1_Dup	CNR1	CNR1	0	0	-386GGG; -120TTT
8030								Case							Yes	Joy	Yes		Mixed	Mixed			Yes		Yes	2	131HR	2	232II	2	2	0	158FF	158F/FF/FFF	3	HNA1a+/1b+/1c-	3	3 or more copies	deletion_duplication	CTT	CTT	Heterozygous	CT/TT	CNR1_Dup	CNR1	CNR1	0	0	-386GGG; -120TTT
8035								Case							Yes	Joy	Yes		Mixed	Mixed			Yes		Yes	2	131HR	2	232II	2	0	2	158VV	158V/VV/VVV	1	HNA1a+/1b+/1c+	2	2 copies	2 copies	CC	CC	Homozygous C	CC	2 copies	2 copies		0	0	-386GG; -120TT
8039								Case							Yes	Joy	Yes		Mixed	Mixed			Yes		Yes	2	131HR	2	232TT	2	2	0	158FF	158F/FF/FFF	2	HNA1a-/1b+/1c-	2	2 copies	2 copies	TT	TT	Homozygous T	CT/TT	2 copies	2 copies		0	0	-386GG; -120TT
8041								Case							Yes	Joy	Yes		Mixed	Mixed			Yes		Yes	2	131HH	2	232II	2	1	1	158FV	158FV/FFV/FVV	3	HNA1a+/1b+/1c-	3	3 or more copies	deletion_duplication	CCT	CCT	Heterozygous	CT/TT	CNR1_Dup	CNR1	CNR1	1	0	-386GGC; -120TTT
8045								Case							Yes	Joy	Yes		Mixed	Mixed			Yes		Yes	2	131HR	2	232TT	2	2	0	158FF	158F/FF/FFF	3	HNA1a+/1b+/1c-	3	3 or more copies	deletion_duplication	CTT	CTT	Heterozygous	CT/TT	CNR1_Dup	CNR1	CNR1	0	0	-386GGG; -120TTT
8047								Case							Yes	Joy	Yes		Mixed	Mixed			Yes		Yes	2	131RR	2	232II	2	1	1	158FV	158FV/FFV/FVV	1	HNA1a-/1b+/1c-	1	1 copy	deletion_duplication	C	C	Homozygous C	CC	CNR1_Del	CNR1	CNR1	0	0	-386G; -120T
8054								Case							Yes	Joy	Yes		Mixed	Mixed			Yes		Yes	2	131RR	2	232II	2	0	2	158VV	158V/VV/VVV	2	HNA1a+/1b-/1c+	2	2 copies	2 copies	CT	CT	Heterozygous	CT/TT	2 copies	2 copies		0	0	-386GG; -120TT
8056								Case							Yes	Joy	Yes		Mixed	Mixed			Yes		Yes	2	131HR	2	232II	2	2	0	158FF	158F/FF/FFF	2	HNA1a+/1b+/1c+	2	2 copies	2 copies	CT	CT	Heterozygous	CT/TT	2 copies	2 copies		1	0	-386GC; -120TT
8063								Case							Yes	Joy	Yes		Mixed	Mixed			Yes		Yes	2	131RR	2	232IT	3	2	1	158FFV	158FV/FFV/FVV	2	HNA1a+/1b-/1c+	3	3 or more copies	deletion_duplication	CTT	CTT	Heterozygous	CT/TT	CNR2_Dup	CNR2	CNR2	0	0	-386GGG; -120TTT
8066								Case							Yes	Joy	Yes		Mixed	Mixed			Yes		Yes	2	131HR	2	232IT	2	2	0	158FF	158F/FF/FFF	2	HNA1a-/1b+/1c-	2	2 copies	2 copies	CT	CT	Heterozygous	CT/TT	2 copies	2 copies		0	0	-386GG; -120TT
8079								Case							Yes	Joy	Yes		Mixed	Mixed			Yes		Yes	2	131RR	2	232IT	2	1	1	158FV	158FV/FFV/FVV	2	HNA1a+/1b+/1c+	2	2 copies	2 copies	CC	CC	Homozygous C	CC	2 copies	2 copies		0	0	-386GG; -120TT
8082								Case							Yes	Joy	Yes		Mixed	Mixed			Yes		Yes	2	131HR	2	232II	2	0	2	158VV	158V/VV/VVV	3	HNA1a+/1b+/1c-	3	3 or more copies	deletion_duplication	CCT	CCT	Heterozygous	CT/TT	CNR1_Dup	CNR1	CNR1	1	0	-386GGC; -120TTT
8083								Case							Yes	Joy	Yes		Mixed	Mixed			Yes		Yes	2	131RR	2	232II	2	2	0	158FF	158F/FF/FFF	2	HNA1a+/1b+/1c+	2	2 copies	2 copies	CC	CC	Homozygous C	CC	2 copies	2 copies		0	0	-386GG; -120TT
8089								Case							Yes	Joy	Yes		Mixed	Mixed			Yes		Yes	2	131HH	2	232IT	2	2	0	158FF	158F/FF/FFF	2	HNA1a+/1b+/1c-	2	2 copies	2 copies	TT	TT	Homozygous T	CT/TT	2 copies	2 copies		0	0	-386GG; -120TT
8097								Case							Yes	Joy	Yes		Mixed	Mixed			Yes		Yes	2	131HR	2	232II	2	1	1	158FV	158FV/FFV/FVV	2	HNA1a+/1b+/1c+	2	2 copies	2 copies	CC	CC	Homozygous C	CC	2 copies	2 copies		0	0	-386GG; -120TT
8098								Case							Yes	Joy	Yes		Mixed	Mixed			Yes		Yes	2	131RR	2	232II	2	2	0	158FF	158F/FF/FFF	2	HNA1a-/1b+/1c+	2	2 copies	2 copies	CT	CT	Heterozygous	CT/TT	2 copies	2 copies		0	0	-386GG; -120TT
8107								Case							Yes	Joy	Yes		Mixed	Mixed			Yes		Yes	2	131RR	2	232IT	2	2	0	158FF	158F/FF/FFF	2	HNA1a-/1b+/1c+	2	2 copies	2 copies	CC	CC	Homozygous C	CC	2 copies	2 copies		0	0	-386GG; -120TT
8108								Case							Yes	Joy	Yes		Mixed	Mixed			Yes		Yes	2	131HR	2	232TT	2	2	0	158FF	158F/FF/FFF	2	HNA1a-/1b+/1c+	2	2 copies	2 copies	CT	CT	Heterozygous	CT/TT	2 copies	2 copies		0	0	-386GG; -120TT
8111								Case							Yes	Joy	Yes		Mixed	Mixed			Yes		Yes	2	131HH	2	232II	3	1	2	158FVV	158FV/FFV/FVV	2	HNA1a+/1b-/1c+	3	3 or more copies	deletion_duplication	CCT	CCT	Heterozygous	CT/TT	CNR2_Dup	CNR2	CNR2	0	0	-386GGG; -120TTT
8112								Case							Yes	Joy	Yes		Mixed	Mixed			Yes		Yes	2	131HR	2	232II	2	2	0	158FF	158F/FF/FFF	2	HNA1a+/1b+/1c+	2	2 copies	2 copies	CC	CC	Homozygous C	CC	2 copies	2 copies		0	0	-386GG; -120TT
8114								Case							Yes	Joy	Yes		Mixed	Mixed			Yes		Yes	2	131HR	2	232IT	2	2	0	158FF	158F/FF/FFF	2	HNA1a+/1b+/1c-	2	2 copies	2 copies	TT	TT	Homozygous T	CT/TT	2 copies	2 copies		0	0	-386GG; -120TT
8118								Case							Yes	Joy	Yes		Mixed	Mixed			Yes		Yes	2	131HH	2	232II	2	0	2	158VV	158V/VV/VVV	4	HNA1a+/1b+/1c-	4	3 or more copies	deletion_duplication	CCTT	CCTT	Heterozygous	CT/TT	CNR1_Dup	CNR1	CNR1	2	0	-386GGCC; -120TTTT
8123								Case							Yes	Joy	Yes		Mixed	Mixed			Yes		Yes	2	131HR	2	232IT	2	1	1	158FV	158FV/FFV/FVV	2	HNA1a+/1b+/1c-	2	2 copies	2 copies	CC	CC	Homozygous C	CC	2 copies	2 copies		1	0	-386GC; -120TT
8128								Case							Yes	Joy	Yes		Mixed	Mixed			Yes		Yes												2	2 copies	2 copies	CC	CC	Homozygous C	CC	2 copies	2 copies
8146								Case							Yes	Joy	Yes		Mixed	Mixed			Yes		Yes	2	131HR	2	232II	2	0	2	158VV	158V/VV/VVV	2	HNA1a-/1b+/1c-	2	2 copies	2 copies	CC	CC	Homozygous C	CC	2 copies	2 copies		0	0	-386GG; -120TT
8147								Case							Yes	Joy	Yes		Mixed	Mixed			Yes		Yes	2	131RR	2	232IT	2	1	1	158FV	158FV/FFV/FVV	2	HNA1a+/1b+/1c-	2	2 copies	2 copies	CT	CT	Heterozygous	CT/TT	2 copies	2 copies		0	0	-386GG; -120TT
8155								Case							Yes	Joy	Yes		Mixed	Mixed			Yes		Yes	2	131HH	2	232II	2	0	2	158VV	158V/VV/VVV	3	HNA1a-/1b+/1c+	3	3 or more copies	deletion_duplication	CCT	CCT	Heterozygous	CT/TT	CNR1_Dup	CNR1	CNR1	0	0	-386GGG; -120TTT
8221								Case							Yes	Joy	Yes		Mixed	Mixed			Yes		Yes	2	131RR	2	232IT	2	1	1	158FV	158FV/FFV/FVV	2	HNA1a-/1b+/1c+	2	2 copies	2 copies	CC	CC	Homozygous C	CC	2 copies	2 copies		0	0	-386GG; -120TT
8228								Case							Yes	Joy	Yes		Mixed	Mixed			Yes		Yes	2	131HR	2	232II	2	2	0	158FF	158F/FF/FFF	2	HNA1a+/1b+/1c+	2	2 copies	2 copies	CT	CT	Heterozygous	CT/TT	2 copies	2 copies		0	0	-386GG; -120TT
C-HIV003								Control							No	Ria	No	No			No	No	No	No	No	2	131HH	2	232II	2	1	1	158FV	158FV/FFV/FVV	2	HNA1a+/1b-/1c-	2	2 copies	2 copies	CT	CT	Heterozygous	CT/TT	2 copies	2 copies		0	0	-386GG; -120TT
C-HIV006								Control							No	Ria	No	No			No	No	No	No	No	2	131RR	2	232IT	2	2	0	158FF	158F/FF/FFF	2	HNA1a+/1b-/1c-	2	2 copies	2 copies	CC	CC	Homozygous C	CC	2 copies	2 copies		0	0	-386GG; -120TT
C-HIV294								Control							No	Ria	No	No			No	No	No	No	No	2	131HR	2	232II	2	1	1	158FV	158FV/FFV/FVV	3	HNA1a-/1b+/1c+	3	3 or more copies	deletion_duplication	CCT	CCT	Heterozygous	CT/TT	CNR1_Dup	CNR1	CNR1	0	0	-386GGG; -120TTT
C-HIV298								Control							No	Ria	No	No			No	No	No	No	No	2	131HH	2	232IT	2	1	1	158FV	158FV/FFV/FVV	3	HNA1a+/1b+/1c-	3	3 or more copies	deletion_duplication	CTT	CTT	Heterozygous	CT/TT	CNR1_Dup	CNR1	CNR1	1	0	-386GGC; -120TTT
C-HIV309								Control							No	Ria	No	No			No	No	No	No	No	2	131RR	2	232II	2	1	1	158FV	158FV/FFV/FVV	2	HNA1a+/1b-/1c-	2	2 copies	2 copies	CC	CC	Homozygous C	CC	2 copies	2 copies		0	0	-386GG; -120TT
C-HLA706								Control							No	Ria	No	No			No	No	No	No	No	2	131HH	2	232IT	2	2	0	158FF	158F/FF/FFF	3	HNA1a+/1b+/1c-	3	3 or more copies	deletion_duplication	CCT	CCT	Heterozygous	CT/TT	CNR1_Dup	CNR1	CNR1	0	0	-386GGG; -120TTT
C-P239								Control							No	Ria	No	No			No	No	No	No	No	2	131HR	2	232II	3	2	1	158FFV	158FV/FFV/FVV	2	HNA1a+/1b-/1c+	2	2 copies	2 copies	CT	CT	Heterozygous	CT/TT	2 copies	2 copies		0	0	-386GG; -120TT
C-P255								Control							No	Ria	No	No			No	No	No	No	No	2	131RR	2	232IT	2	2	0	158FF	158F/FF/FFF	2	HNA1a+/1b-/1c-	2	2 copies	2 copies	CC	CC	Homozygous C	CC	2 copies	2 copies		0	0	-386GG; -120TT
C-P286								Control							No	Ria	No	No			No	No	No	No	No	2	131HR	2	232II	2	2	0	158FF	158F/FF/FFF	3	HNA1a+/1b+/1c-	3	3 or more copies	deletion_duplication	CCT	CCT	Heterozygous	CT/TT	CNR1_Dup	CNR1	CNR1	1	0	-386GGC; -120TTT
[truncated: 21 more columns]
