# Supplementary material for: An HIV Vaccine Protective Allele in FCGR2C Associates With Increased Odds of Perinatal HIV Acquisition
Source: Front Immunol. 2021 Nov 30;12:760571. doi: 10.3389/fimmu.2021.760571 (PMC8668943; doi:10.3389/fimmu.2021.760571)
Supplement: Supplementary file 2 [file DataSheet_2.zip › Supplementary dataset2_maternal_Infant_concordance_An HIV vaccine protective allele in FCGR2C associates with increased odds of perinatal HIV acquisition.xlsx]

## Sheet: Sheet1
id	Mat_CNR	HIV_acquisition	CNR1_copyNumber	Individual1D	Mat_RV144SNP	Inf_RV144SNP	Mat_InfConcordance	Inf_copynumber	Modeoftransmission	Transmitting	maternalnvp	any_arvs	delivery_mode	any_breastfeeding	bfgreater1day	bfdays	maternalviralload	logviralload	maternalcd4	sqrt_maternalcd4	Birthweight	Sex	momage	parity	Gestation	MatFcγRIIIa_copyNumber	F	V	phenotype	MatFcγRIIIb_copyNumber	HNA1a	HNA1b	HNA1c	HNAphenotype	MatFcγRIIa_copyNumber	H	R	AJ	MatFcγRIIb_copyNumber	I	T	AN	AO	AP	MatRV144_SNP	MatRV144_variant	Promoter2BC	MatFcγRIIc_copyNumber	ORFallelespresent259C
C-HIV002	2 copies	No	2 copies	M-HIV002	CC	CC	CC-CC	2	Non-transmitting	No	0	No	0	No	0		9750	3.989			3000	Female	27		Term	2	1	1	158FV	2	1	0	1	HNA1a/HNA1c	2	1	1	131HR	2	2	0	232II	0	0	CC	Homozygous C	-383GG; -120TT	2	0
C-HIV009	2 copies	No	2 copies	M-HIV009	CC	CC	CC-CC	2	Non-transmitting	No	0	No	0	No	0		194	2.288	1137	33.7194	3150	Female	30	3	Term	2	1	1	158FV	2	1	0	1	HNA1a/HNA1c	2	0	2	131RR	2	2	0	232II	0	0	CC	Homozygous C	-383GG; -120TT	2	0
C-HIV012	CNR1CNR2_Dup	No	3 or more copies	M-HIV012	CTT	CTT	CT-CT	3	Non-transmitting	No	0	No	0	No	0		69300	4.841	464	21.5407	3500	Male	23	1	Term	2	0	2	158VV	3	1	1	1	HNA1a/HNA1b/HNA1c	2	1	1	131HR	2	2	0	232II	0	0	CTT	Heterozygous	-383GGG; -120TTT	3	2
C-HIV014	2 copies	Yes	2 copies	M-HIV014	CT	CC	CT-CC	2	Transmitting - IP	Yes	1	Yes		Yes	1	90	40035	4.602				Male				2	1	1	158FV	2	1	0	1	HNA1a/HNA1c	2	1	1	131HR	2	2	0	232II	0	0	CT	Heterozygous	-383GG; -120TT	2	1
C-HIV017	2 copies	No	2 copies	M-HIV017	CC	CC	CC-CC	2	Non-transmitting	No	0	No	0	Yes	0	1	489	2.689	699	26.4386	3000	Female	28	3	Term	2	2	0	158FF	2	0	2	0	HNA1b/HNA1b	2	1	1	131HR	2	2	0	232II	0	0	CC	Homozygous C	-383GG; -120TT	2	0
C-HIV019	CNR2_Dup	No		M-HIV019	CCT	CCT	CT-CT	3	Non-transmitting	No	0	No	0	Yes	0	1	58300	4.766	521	22.8254	2500	Male	21	2	Term	3	1	2	158FVV	2	0	2	0	HNA1b/HNA1b	2	1	1	131HR	2	0	2	232TT	0	0	CCT	Heterozygous	-383GGG; -120TTT	3	0
C-HIV029	CNR1_Dup	No	2 copies	M-HIV029	CCC	CC	CC-CC	2	Non-transmitting	No	0	No	0	No	0		74400	4.872	203	14.2478	2950	Female	33	4	Term	2	1	1	158FV	3	0	2	1	HNA1b/HNA1b/HNA1c	2	0	2	131RR	2	2	0	232II	0	0	CCC	Homozygous C	-383GGG; -120TTT	3	1
C-HIV032	2 copies	No	2 copies	M-HIV032	CC	CC	CC-CC	2	Non-transmitting	No	1	Yes	0	Yes	1	21	6300	3.799			3200	Male	29	4	Term	2	1	1	158FV	2	2	0	0	HNA1a/HNA1a	2	0	2	131RR	2	1	1	232IT	0	0	CC	Homozygous C	-383GG; -120TT	2	0
C-HIV033	2 copies	No	2 copies	M-HIV033	CC	CC	CC-CC	2	Non-transmitting	No	0	No	0	Yes	1	180	22500	4.352	649	25.4755	3250	Female	23	1	Term	2	1	1	158FV	2	1	0	1	HNA1a/HNA1c	2	0	2	131RR	2	2	0	232II	0	0	CC	Homozygous C	-383GG; -120TT	2	0
C-HIV040	CNR2_Dup	Yes	2 copies	M-HIV040	CCT	CT	CT-CT	2	Transmitting - IP	Yes	0	No	0	No	0		63900	4.806	215	14.6629	2500	Female	18	1	Preterm	3	1	2	158FVV	2	1	0	1	HNA1a/HNA1c	2	1	1	131HR	2	1	1	232IT	0	0	CCT	Heterozygous	-383GGG; -120TTT	3	1
C-HIV044	2 copies	No	2 copies	M-HIV044	CT	CC	CT-CC	2	Non-transmitting	No	0	No	0	No	0		845	2.927	674	25.9615	2800	Male	22	1	Term	2	1	1	158FV	2	0	2	0	HNA1b/HNA1b	2	1	1	131HR	2	1	1	232IT	0	0	CT	Heterozygous	-383GG; -120TT	2	0
C-HIV047	2 copies	No	2 copies	M-HIV047	CC	CC	CC-CC	2	Non-transmitting	No	1	Yes	0	No	0		13900	4.143			2100	Male	27	2	Term	2	2	0	158FF	2	1	0	1	HNA1a/HNA1c	2	0	2	131RR	2	0	2	232TT	0	0	CC	Homozygous C	-383GG; -120TT	2	0
C-HIV048	2 copies	No	2 copies	M-HIV048	CT	CC	CT-CC	2	Non-transmitting	No	0	No	0	Yes	0	1	4420	3.645	552	23.4947	2800	Female	25	3	Term	2	1	1	158FV	2	0	2	0	HNA1b/HNA1b	2	1	1	131HR	2	1	1	232IT	0	0	CT	Heterozygous	-383GG; -120TT	2	0
C-HIV050	2 copies	No	2 copies	M-HIV050	CC	CC	CC-CC	2	Non-transmitting	No	0	No	0	Yes	1	2	12200	4.086	147	12.1244	3000	Male	29	2	Term	2	1	1	158FV	2	1	1	0	HNA1a/HNA1b	2	1	1	131HR	2	1	1	232IT	0	0	CC	Homozygous C	-383GG; -120TT	2	0
C-HIV051	2 copies	Yes	2 copies	M-HIV051	CC	CC	CC-CC	2	Transmitting - IP	Yes	0	No	0	Yes	1	90	101000	5.004			3000	Male	33	4	Term	2	1	1	158FV	2	0	1	1	HNA1b/HNA1c	2	1	1	131HR	2	1	1	232IT	0	0	CC	Homozygous C	-383GG; -120TT	2	0
C-HIV054	2 copies	No	2 copies	M-HIV054	CC	CC	CC-CC	2	Non-transmitting	No	0	No	0	Yes	0	1	5770	3.761	840	28.9828	3300	Female	25	3	Term	2	1	1	158FV	2	2	0	0	HNA1a/HNA1a	2	1	1	131HR	2	2	0	232II	0	0	CC	Homozygous C	-383GG; -120TT	2	0
C-HIV057	2 copies	No	2 copies	M-HIV057	CC	CC	CC-CC	2	Non-transmitting	No	0	No	0	Yes	1	90	3700	3.568	449	21.1896	2600	Female	23	1	Term	2	1	1	158FV	2	1	1	0	HNA1a/HNA1b	2	1	1	131HR	2	2	0	232II	1	0	CC	Homozygous C	-383GC; -120TT	2	0
C-HIV065	CNR1_Dup	No	2 copies	M-HIV065	CCT	CC	CT-CC	2	Non-transmitting	No	0	No	0	Yes	0	1	141	2.149	399	19.975	3000	Male	36	3	Term	2	2	0	158FF	3	1	1	1	HNA1a/HNA1b/HNA1c	2	1	1	131HR	2	0	2	232TT	1	0	CCT	Heterozygous	-383GGC; -120TTT	3	0
C-HIV068	2 copies	No	2 copies	M-HIV068	CT	CC	CT-CC	2	Non-transmitting	No	0	No	0	No	0		4060	3.609	431	20.7605	2650	Female	19	1	Term	2	2	0	158FF	2	0	1	1	HNA1b/HNA1c	2	1	1	131HR	2	1	1	232IT	0	0	CT	Heterozygous	-383GG; -120TT	2	0
C-HIV073	2 copies	No	2 copies	M-HIV073	CC	CC	CC-CC	2	Non-transmitting	No	0	No	0	Yes	0	1	2940	3.468	475	21.7945	2800	Female	33	4	Term	2	2	0	158FF	2	0	1	1	HNA1b/HNA1c	2	1	1	131HR	2	2	0	232II	0	0	CC	Homozygous C	-383GG; -120TT	2	0
C-HIV074	2 copies	Yes	2 copies	M-HIV074	CC	CC	CC-CC	2	Transmitting - IP	Yes	0	No					43600	4.639	513	22.6495	3100	Female	19			2	2	0	158FF	2	1	1	0	HNA1a/HNA1b	2	0	2	131RR	2	2	0	232II	0	0	CC	Homozygous C	-383GG; -120TT	2	0
C-HIV075	2 copies	No	2 copies	M-HIV075	CT	CC	CT-CC	2	Non-transmitting	No	1	Yes	0	No	0		5300	3.724			3100	Male	22	2	Term	2	1	1	158FV	2	2	0	0	HNA1a/HNA1a	2	2	0	131HH	2	2	0	232II	0	0	CT	Heterozygous	-383GG; -120TT	2	1
C-HIV077	CNR1_Dup	No	3 or more copies	M-HIV077	CCT	CCT	CT-CT	3	Non-transmitting	No	1	Yes	0	No	0		49200	4.692				Female	26	2	Term	2	0	2	158VV	3	1	2	0	HNA1a/HNA1b/HNA1b	2	2	0	131HH	2	2	0	232II	1	0	CCT	Heterozygous	-383GGC; -120TTT	3	1
C-HIV078	CNR1_Dup	Yes	2 copies	M-HIV078	CCT	CT	CT-CT	2	Transmitting - IP	Yes	0	No	0	Yes	0	1	105000	5.021	413	20.3224	3000	Male	29	2	Term	2	1	1	158FV	3	1	1	1	HNA1a/HNA1b/HNA1c	2	2	0	131HH	2	2	0	232II	1	0	CCT	Heterozygous	-383GGC; -120TTT	3	1
C-HIV083	CNR1_Dup	Yes	2 copies	M-HIV083	CTT	CT	CT-CT	2	Transmitting - IP	Yes	1	Yes	0	Yes	0	1	250465	5.399			3300	Male	23	2	Term	2	1	1	158FV	3	1	2	0	HNA1a/HNA1b/HNA1b	2	2	0	131HH	2	1	1	232IT	1	0	CTT	Heterozygous	-383GGC; -120TTT	3	1
C-HIV096	CNR2_Dup	No		M-HIV096	CTT	CCT	CT-CT	3	Non-transmitting	No	0	No	0	No	0		28600	4.456	699	26.4386	1900	Female	27	1	Preterm	3	1	2	158FVV	2	2	0	0	HNA1a/HNA1a	2	1	1	131HR	2	2	0	232II	0	0	CTT	Heterozygous	-383GGG; -120TTT	3	1
C-HIV113	CNR1_Dup	Yes	3 or more copies	M-HIV113	CCC	CCC	CC-CC	3	Transmitting - IU	Yes	1	Yes	0	No	0		561	2.749			2500	Male	26	3	Term	2	1	1	158FV	3	3	0	0	HNA1a/HNA1a/HNA1a	2	1	1	131HR	2	2	0	232II	0	0	CCC	Homozygous C	-383GGG; -120TTT	3	0
C-HIV115	2 copies	No	2 copies	M-HIV115	CC	CC	CC-CC	2	Non-transmitting	No	0	No	0	No	0		38600	4.587	315	17.7482	3200	Male	25	2	Term	2	1	1	158FV	2	1	0	1	HNA1a/HNA1c	2	1	1	131HR	2	1	1	232IT	0	0	CC	Homozygous C	-383GG; -120TT	2	0
C-HIV118	2 copies	Yes	2 copies	M-HIV118	CC	CC	CC-CC	2	Transmitting - IP	Yes	0	No	0	Yes	0		17800	4.25	453	21.2838	2900	Female	20	1	Term	2	2	0	158FF	2	1	0	1	HNA1a/HNA1c	2	0	2	131RR	2	1	1	232IT	0	0	CC	Homozygous C	-383GG; -120TT	2	0
C-HIV119	2 copies	No	3 or more copies	M-HIV119	CT	CCT	CT-CT	3	Non-transmitting	No	0	No	0	Yes	1	180	74800	4.874	786	28.0357	2000	Male	21	2	Preterm	2	1	1	158FV	2	2	0	0	HNA1a/HNA1a	2	2	0	131HH	2	1	1	232IT	1	0	CT	Heterozygous	-383GC; -120TT	2	0
C-HIV134	2 copies	No	2 copies	M-HIV134	CC	CT	CC-CT	2	Non-transmitting	No	1	Yes	0	No	0		399	2.601			2800	Female	25	2	Term	2	0	2	158VV	2	1	0	1	HNA1a/HNA1c	2	2	0	131HH	2	2	0	232II	1	0	CC	Homozygous C	-383GC; -120TT	2	0
C-HIV137	2 copies	No	2 copies	M-HIV137	CC	CC	CC-CC	2	Non-transmitting	No	0	No	0	Yes	1	42	303000	5.481			2250	Female	16	1	Term	2	1	1	158FV	2	2	0	0	HNA1a/HNA1a	2	1	1	131HR	2	2	0	232II	0	0	CC	Homozygous C	-383GG; -120TT	2	0
C-HIV141	2 copies	No	2 copies	M-HIV141	CT	CC	CT-CC	2	Non-transmitting	No	0	No	0	Yes	0	1	1270	3.104	618	24.8596	2900	Female	34	2	Term	2	1	1	158FV	2	2	0	0	HNA1a/HNA1a	2	2	0	131HH	2	2	0	232II	0	0	CT	Heterozygous	-383GG; -120TT	2	0
C-HIV145	2 copies	No	2 copies	M-HIV145	CC	CC	CC-CC	2	Non-transmitting	No	0	No	0	No	0		123	2.09	436	20.8806	4100	Male	25	4	Term	2	2	0	158FF	2	1	1	0	HNA1a/HNA1b	2	0	2	131RR	2	2	0	232II	0	0	CC	Homozygous C	-383GG; -120TT	2	0
C-HIV147	2 copies	No	2 copies	M-HIV147	CC	CC	CC-CC	2	Non-transmitting	No	0	No	0	No	0		711	2.852	703	26.5141	3100	Female	23	1	Term	2	2	0	158FF	2	0	0	2	HNA1c/HNA1c	2	2	0	131HH	2	2	0	232II	0	0	CC	Homozygous C	-383GG; -120TT	2	0
C-HIV148	2 copies	Yes	2 copies	M-HIV148	CT	CC	CT-CC	2	Transmitting - IU	Yes	0	No	0	Yes	0		265000	5.423	127	11.2694	3200	Female	31	2	Term	2	1	1	158FV	2	1	1	0	HNA1a/HNA1b	2	1	1	131HR	2	2	0	232II	0	0	CT	Heterozygous	-383GG; -120TT	2	1
C-HIV152	2 copies	No	1 copy	M-HIV152	CC	C	CC-CC	1	Non-transmitting	No	0	No	0	Yes	1	180	2240	3.35	850	29.1548	2800	Female	21	1	Term	2	1	1	158FV	2	2	0	0	HNA1a/HNA1a	2	1	1	131HR	2	2	0	232II	0	0	CC	Homozygous C	-383GG; -120TT	2	0
C-HIV153	2 copies	No	2 copies	M-HIV153	CC	CC	CC-CC	2	Non-transmitting	No	1	Yes		No	0		695000	5.842				Female				2	1	1	158FV	2	2	0	0	HNA1a/HNA1a	2	2	0	131HH	2	1	1	232IT	0	0	CC	Homozygous C	-383GG; -120TT	2	0
C-HIV157	2 copies	Yes	2 copies	M-HIV157	CC	CC	CC-CC	2	Transmitting - IU	Yes	1	Yes	0	No	0		481000	5.682			2250	Male	26	4	Preterm	2	2	0	158FF	2	2	0	0	HNA1a/HNA1a	2	0	2	131RR	2	2	0	232II	0	0	CC	Homozygous C	-383GG; -120TT	2	0
C-HIV162	CNR1_Dup	Yes	2 copies	M-HIV162	CTT	CC	CT-CC	2	Transmitting - IP	Yes	0	No	0	Yes	0		2790	3.446			2200	Female	29	2	Term	2	1	1	158FV	3	2	1	0	HNA1a/HNA1a/HNA1b	2	0	2	131RR	2	1	1	232IT	0	0	CTT	Heterozygous	-383GGG; -120TTT	3	0
C-HIV172	2 copies	No	2 copies	M-HIV172	CC	CC	CC-CC	2	Non-transmitting	No	0	No	0	Yes	1	180	27400	4.438	218	14.7648	3200	Female	22	1	Preterm	2	0	2	158VV	2	1	0	1	HNA1a/HNA1c	2	1	1	131HR	2	2	0	232II	0	0	CC	Homozygous C	-383GG; -120TT	2	0
C-HIV178	2 copies	Yes	2 copies	M-HIV178	CT	CC	CT-CC	2	Transmitting - IU	Yes	1	Yes	1	No	0						2400	Female	31	1	Term	2	2	0	158FF	2	0	1	1	HNA1b/HNA1c	2	1	1	131HR	2	0	2	232TT	0	0	CT	Heterozygous	-383GG; -120TT	2	0
C-HIV183	2 copies	No	2 copies	M-HIV183	CC	CC	CC-CC	2	Non-transmitting	No	0	No	0	Yes	0	1	727	2.862	1017	31.8904	3500	Male	19	1	Preterm	2	0	2	158VV	1	1	0	0	HNA1a	2	1	1	131HR	2	2	0	232II	1	0	CC	Homozygous C	-383GC; -120TT	2	0
C-HIV192	CNR1_Dup	No	3 or more copies	M-HIV192	CCCT	CCC	CT-CC	3	Non-transmitting	No	0	No	0	No	0		127000	5.104	458	21.4009	3050	Female	21	1	Term	2	0	2	158VV	4	1	2	1	HNA1a/HNA1b/HNA1b/HNA1c	2	2	0	131HH	2	1	1	232IT	1	0	CCCT	Heterozygous	-383GGGC; -120TTTT	4	1
C-HIV193	2 copies	No	2 copies	M-HIV193	CT	TT	CT-TT	2	Non-transmitting	No	0	No	0	No	0		47400	4.676	468	21.6333	2800	Male	28	1	Term	2	1	1	158FV	2	0	1	1	HNA1b/HNA1c	2	2	0	131HH	2	1	1	232IT	0	0	CT	Heterozygous	-383GG; -120TT	2	0
C-HIV196	2 copies	No	3 or more copies	M-HIV196	CT	CTT	CT-CT	3	Non-transmitting	No	0	No	0	Yes	1	14	899	2.954	479	21.8861	3600	Male	20	2	Term	2	2	0	158FF	2	2	0	0	HNA1a/HNA1a	2	1	1	131HR	2	2	0	232II	0	0	CT	Heterozygous	-383GG; -120TT	2	1
C-HIV222	2 copies	Yes	2 copies	M-HIV222	CC	CC	CC-CC	2	Transmitting - IP	Yes	0	No	0	Yes	1	60	253000	5.403	337	18.3576	2000	Female	36	4	Preterm	2	1	1	158FV	2	1	1	0	HNA1a/HNA1b	2	1	1	131HR	2	2	0	232II	0	0	CC	Homozygous C	-383GG; -120TT	2	0
C-HIV226	CNR2_Dup	No	2 copies	M-HIV226	CTT	CT	CT-CT	2	Non-transmitting	No	0	No	0	Yes	0	1	50	1.699	788	28.0713	3200	Male	21	1	Term	3	3	0	158FFF	2	1	1	0	HNA1a/HNA1b	2	2	0	131HH	2	1	1	232IT	0	0	CTT	Heterozygous	-383GGG; -120TTT	3	1
C-HIV230	2 copies	No	2 copies	M-HIV230	CC	CC	CC-CC	2	Non-transmitting	No	0	No	0	Yes	0	1	2140	3.33	994	31.5278	3200	Male	28	2	Preterm	2	1	1	158FV	2	0	2	0	HNA1b/HNA1b	2	1	1	131HR	2	2	0	232II	0	0	CC	Homozygous C	-383GG; -120TT	2	0
C-HIV232	2 copies	Yes	2 copies	M-HIV232	CT	CT	CT-CT	2	Transmitting - IP	Yes	0	No	0	No	0		69900	4.844	182	13.4907	3700	Male	32	3	Term	2	2	0	158FF	2	1	1	0	HNA1a/HNA1b	2	1	1	131HR	2	0	2	232TT	0	0	CT	Heterozygous	-383GG; -120TT	2	0
C-HIV236	2 copies	No	2 copies	M-HIV236	CC	CC	CC-CC	2	Non-transmitting	No	0	No	0	No	0		2640	3.422			3000	Female	27	3	Term	2	1	1	158FV	2	1	0	1	HNA1a/HNA1c	2	1	1	131HR	2	2	0	232II	0	0	CC	Homozygous C	-383GG; -120TT	2	0
C-HIV237	CNR1_Del	No	2 copies	M-HIV237	C	CT	CC-CT	2	Non-transmitting	No	0	No	0	Yes	0	1	1360	3.134	498	22.3159	3200	Female	30	3	Term	2	0	2	158VV	1	1	0	0	HNA1a	2	2	0	131HH	2	2	0	232II	0	0	C	Homozygous C	-383G; -120T	1	0
C-HIV241	2 copies	No	2 copies	M-HIV241	CC	CC	CC-CC	2	Non-transmitting	No	0	No	0	No	0		40700	4.61	505	22.4722	2900	Male	29	2	Term	2	2	0	158FF	2	0	2	0	HNA1b/HNA1b	2	1	1	131HR	2	2	0	232II	0	0	CC	Homozygous C	-383GG; -120TT	2	0
C-HIV254	2 copies	No	2 copies	M-HIV254	CT	TT	CT-TT	2	Non-transmitting	No	0	No	0	No	0		83000	4.919	1099	33.1512	3200	Male	22	1	Term	2	1	1	158FV	2	0	1	1	HNA1b/HNA1c	2	1	1	131HR	2	1	1	232IT	0	0	CT	Heterozygous	-383GG; -120TT	2	0
C-HIV255	2 copies	No	1 copy	M-HIV255	CT	C	CT-CC	1	Non-transmitting	No	0	No	0	No	0		632	2.801	612	24.7386	3100	Male	26	2	Term	2	1	1	158FV	2	0	1	1	HNA1b/HNA1c	2	2	0	131HH	2	2	0	232II	0	0	CT	Heterozygous	-383GG; -120TT	2	1
C-HIV258	2 copies	No	2 copies	M-HIV258	CC	CC	CC-CC	2	Non-transmitting	No	0	No	0	Yes	0	1	9130	3.96	309	17.5784	3600	Female	29	2	Term	2	0	2	158VV	2	2	0	0	HNA1a/HNA1a	2	2	0	131HH	2	2	0	232II	0	0	CC	Homozygous C	-383GG; -120TT	2	0
C-HIV274	2 copies	No	2 copies	M-HIV274	CT	CC	CT-CC	2	Non-transmitting	No	0	No	0	No	0		81500	4.911	1000	31.6228	2450	Male	23	2	Term	2	2	0	158FF	2	0	2	0	HNA1b/HNA1b	2	1	1	131HR	2	1	1	232IT	0	0	CT	Heterozygous	-383GG; -120TT	2	0
C-HIV277	CNR1_Del	No	1 copy	M-HIV277	C	T	CC-CT	1	Non-transmitting	No	0	No	0	No	0		13100	4.117	496	22.2711	2000	Female	20	1	Preterm	2	0	2	158VV	1	1	0	0	HNA1a	2	2	0	131HH	2	2	0	232II	0	0	C	Homozygous C	-383G; -120T	1	0
C-HIV278	2 copies	Yes	2 copies	M-HIV278	CC	CC	CC-CC	2	Transmitting - IP	Yes	0	No	0	No	0		219000	5.34	437	20.9045	3400	Male	25	1	Term	2	1	1	158FV	2	1	1	0	HNA1a/HNA1b	2	0	2	131RR	2	1	1	232IT	0	0	CC	Homozygous C	-383GG; -120TT	2	0
C-HIV283	2 copies	No	2 copies	M-HIV283	CC	CC	CC-CC	2	Non-transmitting	No	1	Yes					399	2.601				Male				2	2	0	158FF	2	1	1	0	HNA1a/HNA1b	2	0	2	131RR	2	1	1	232IT	0	0	CC	Homozygous C	-383GG; -120TT	2	0
C-HIV290	2 copies	Yes	2 copies	M-HIV290	CC	CC	CC-CC	2	Transmitting - IP	Yes	0	No	0	Yes	0	1	3270	3.515	414	20.347	3500	Male	26	2	Term	2	2	0	158FF	2	2	0	0	HNA1a/HNA1a	2	0	2	131RR	2	1	1	232IT	0	0	CC	Homozygous C	-383GG; -120TT	2	0
C-HIV292	CNR1_Dup	Yes	2 copies	M-HIV292	CCC	CC	CC-CC	2	Transmitting - IP	Yes	0	No	0	No	0		58800	4.769	355	18.8414	3150	Male	33	5	Term	2	1	1	158FV	3	0	1	2	HNA1b/HNA1c/HNA1c	2	1	1	131HR	2	2	0	232II	0	0	CCC	Homozygous C	-383GGG; -120TTT	3	0
C-HIV293	CNR1_Dup	No	3 or more copies	M-HIV293	CCT	CCT	CT-CT	3	Non-transmitting	No	0	No	0	No	0		633	2.801	577	24.0208	3200	Male	22	2	Term	2	1	1	158FV	3	2	1	0	HNA1a/HNA1a/HNA1b	2	1	1	131HR	2	2	0	232II	1	0	CCT	Heterozygous	-383GGC; -120TTT	3	1
C-HIV299	CNR2_Dup	No	2 copies	M-HIV299	CCT	CT	CT-CT	2	Non-transmitting	No	0	No	0	No	0		864	2.937	548	23.4094	3400	Male	27	3	Term	3	1	2	158FVV	2	2	0	0	HNA1a/HNA1a	2	0	2	131RR	2	2	0	232II	0	0	CCT	Heterozygous	-383GGG; -120TTT	3	1
C-HIV300	2 copies	No	3 or more copies	M-HIV300	CC	CCC	CC-CC	3	Non-transmitting	No	0	No	0	Yes	0	1	55700	4.746	691	26.2869	3400	Female	17	1	Term	2	1	1	158FV	2	0	1	1	HNA1b/HNA1c	2	1	1	131HR	2	0	2	232TT	0	0	CC	Homozygous C	-383GG; -120TT	2	0
C-HIV301	CNR1_Dup	No	2 copies	M-HIV301	CTT	CT	CT-CT	2	Non-transmitting	No	0	No	0	No	0		9990	4	715	26.7395	3600	Male	19	1	Term	2	1	1	158FV	3	1	2	0	HNA1a/HNA1b/HNA1b	2	2	0	131HH	2	1	1	232IT	1	0	CTT	Heterozygous	-383GGC; -120TTT	3	1
C-HIV303	CNR1_Dup	No	3 or more copies	M-HIV303	CCT	CTT	CT-CT	3	Non-transmitting	No	0	No	0	Yes	0	1	519	2.715	629	25.0799	2900	Female	26	2	Term	2	1	1	158FV	3	2	1	0	HNA1a/HNA1a/HNA1b	2	1	1	131HR	2	2	0	232II	1	0	CCT	Heterozygous	-383GGC; -120TTT	3	1
C-HIV305	2 copies	No	2 copies	M-HIV305	CC	CC	CC-CC	2	Non-transmitting	No	0	No	0	No	0		99000	4.996	291	17.0587	3000	Female	25	1	Term	2	2	0	158FF	2	1	0	1	HNA1a/HNA1c	2	0	2	131RR	2	2	0	232II	0	0	CC	Homozygous C	-383GG; -120TT	2	0
C-HIV306	2 copies	No	2 copies	M-HIV306	CT	CT	CT-CT	2	Non-transmitting	No	0	No	0	Yes	1	42	3600	3.556	619	24.8797	3750	Male	33	2	Term	2	2	0	158FF	2	1	1	0	HNA1a/HNA1b	2	2	0	131HH	2	1	1	232IT	0	0	CT	Heterozygous	-383GG; -120TT	2	0
C-HIV310	2 copies	Yes	2 copies	M-HIV310	CT	CC	CT-CC	2	Transmitting - IP	Yes	0	No	0	No	0		611000	5.786	898	29.9667	2500	Female	30	2	Preterm	2	1	1	158FV	2	0	1	1	HNA1b/HNA1c	2	1	1	131HR	2	1	1	232IT	0	0	CT	Heterozygous	-383GG; -120TT	2	0
C-HIV313	2 copies	No	2 copies	M-HIV313	CC	CC	CC-CC	2	Non-transmitting	No	0	No	0	No	0		122000	5.086	125	11.1803	3900	Male	28	1	Term	2	0	2	158VV	2	2	0	0	HNA1a/HNA1a	2	2	0	131HH	2	2	0	232II	0	0	CC	Homozygous C	-383GG; -120TT	2	0
C-HIV314	2 copies	No	2 copies	M-HIV314	CC	CC	CC-CC	2	Non-transmitting	No	0	No	0	No	0		38500	4.585	337	18.3576	1600	Male	27	3	Preterm	2	2	0	158FF	2	0	0	2	HNA1c/HNA1c	2	0	2	131RR	2	1	1	232IT	0	0	CC	Homozygous C	-383GG; -120TT	2	0
C-HIV315	2 copies	No	2 copies	M-HIV315	CC	CC	CC-CC	2	Non-transmitting	No	0	No	0	Yes	0	1	37100	4.569	236	15.3623	3000	Male	22	2	Preterm	2	1	1	158FV	2	0	2	0	HNA1b/HNA1b	2	1	1	131HR	2	1	1	232IT	0	0	CC	Homozygous C	-383GG; -120TT	2	0
C-HIV316	2 copies	No	2 copies	M-HIV316	CC	CT	CC-CT	2	Non-transmitting	No	0	No	0	Yes	0	1	120000	5.079	634	25.1794	3260	Male	34	5	Term	2	2	0	158FF	2	2	0	0	HNA1a/HNA1a	2	0	2	131RR	2	2	0	232II	0	0	CC	Homozygous C	-383GG; -120TT	2	0
C-HIV317	CNR2_Dup	No	2 copies	M-HIV317	CCT	CC	CT-CC	2	Non-transmitting	No	0	No	0	Yes	1	10	119000	5.076	316	17.7764	2830	Female	29	3	Preterm	3	2	1	158FFV	2	1	0	1	HNA1a/HNA1c	2	0	2	131RR	2	1	1	232IT	0	0	CCT	Heterozygous	-383GGG; -120TTT	3	1
C-HIV319	CNR1_Del	No	1 copy	M-HIV319	C	T	CC-TT	1	Non-transmitting	No	0	No	0	Yes	1	120	216000	5.334	321	17.9165	2500	Female	28	2	Preterm	2	1	1	158FV	1	0	0	1	HNA1c	2	1	1	131HR	2	2	0	232II	0	0	C	Homozygous C	-383G; -120T	1	0
C-HIV321	2 copies	No	2 copies	M-HIV321	CC	CC	CC-CC	2	Non-transmitting	No	0	No	0	Yes	0	1	495000	5.695	436	20.8806	2710	Female	18	1	Term	2	1	1	158FV	2	1	0	1	HNA1a/HNA1c	2	1	1	131HR	2	2	0	232II	0	0	CC	Homozygous C	-383GG; -120TT	2	0
C-HIV323	2 copies	Yes	2 copies	M-HIV323	TT	TT	TT-TT	2	Transmitting - IU	Yes	0	No	0	Yes	0	1	309000	5.49			2480	Male	27	2	Term	2	2	0	158FF	2	1	1	0	HNA1a/HNA1b	2	2	0	131HH	2	1	1	232IT	0	0	TT	Homozygous T	-383GG; -120TT	2	1
C-HIV326	2 copies	No	2 copies	M-HIV326	CC	CT	CC-CT	2	Non-transmitting	No	0	No	0	Yes	0	1	399	2.601	581	24.1039	3180	Male	20	1	Term	2	1	1	158FV	2	1	0	1	HNA1a/HNA1c	2	0	2	131RR	2	2	0	232II	0	0	CC	Homozygous C	-383GG; -120TT	2	0
C-HIV328	2 copies	No	2 copies	M-HIV328	CC	CT	CC-CT	2	Non-transmitting	No	0	No	0	No	0		55400	4.744	624	24.98	2750	Male	24	2	Preterm	2	2	0	158FF	2	2	0	0	HNA1a/HNA1a	2	0	2	131RR	2	1	1	232IT	0	0	CC	Homozygous C	-383GG; -120TT	2	0
C-HIV330	CNR1_Dup	No	1 copy	M-HIV330	CCT	C	CT-CC	1	Non-transmitting	No	0	No	0	Yes	0	1	165000	5.217	326	18.0555	3650	Male	23	3	Term	2	0	2	158VV	3	2	1	0	HNA1a/HNA1a/HNA1b	2	2	0	131HH	2	2	0	232II	1	0	CCT	Heterozygous	-383GGC; -120TTT	3	1
C-HIV333	2 copies	No	2 copies	M-HIV333	CC	CT	CC-CT	2	Non-transmitting	No	0	No	0	No	0		21900	4.34	629	25.0799	3500	Male	24	2	Term	2	1	1	158FV	2	0	2	0	HNA1b/HNA1b	2	0	2	131RR	2	2	0	232II	0	0	CC	Homozygous C	-383GG; -120TT	2	0
C-HIV334	2 copies	No	2 copies	M-HIV334	CC	CT	CC-CT	2	Non-transmitting	No	0	No	0	Yes	1	42	417	2.62	704	26.533	3240	Female	17	1	Term	2	1	1	158FV	2	1	0	1	HNA1a/HNA1c	2	1	1	131HR	2	2	0	232II	0	0	CC	Homozygous C	-383GG; -120TT	2	0
C-HIV339	CNR1_Del	No	2 copies	M-HIV339	T	CT	TT-CT	2	Non-transmitting	No	0	No	0	No	0		6760	3.83	796	28.2135	2500	Male	24	3	Term	2	1	1	158FV	1	1	0	0	HNA1a	2	2	0	131HH	2	2	0	232II	0	0	T	Homozygous T	-383G; -120T	1	1
C-HIV340	2 copies	No	2 copies	M-HIV340	CT	CC	CT-CC	2	Non-transmitting	No	0	No	0	Yes	0	1	295000	5.47	491	22.1585	2600	Male	31	3	Term	2	2	0	158FF	2	2	0	0	HNA1a/HNA1a	2	1	1	131HR	2	1	1	232IT	0	0	CT	Heterozygous	-383GG; -120TT	2	1
C-HIV341	2 copies	No	2 copies	M-HIV341	CT	CT	CT-CT	2	Non-transmitting	No	0	No	0	No	0		750001	5.875	51	7.14143	3700	Male	29	2	Term	2	2	0	158FF	2	1	1	0	HNA1a/HNA1b	2	2	0	131HH	2	1	1	232IT	0	0	CT	Heterozygous	-383GG; -120TT	2	0
C-HIV342	2 copies	No	3 or more copies	M-HIV342	CC	CCT	CC-CT	3	Non-transmitting	No	0	No	0	Yes	0	1	12800	4.107	199	14.1067	3000	Female	28	4	Term	2	2	0	158FF	2	0	0	2	HNA1c/HNA1c	2	0	2	131RR	2	2	0	232II	0	0	CC	Homozygous C	-383GG; -120TT	2	0
C-HIV343	2 copies	No	2 copies	M-HIV343	CC	CC	CC-CC	2	Non-transmitting	No	0	No	0	Yes	0	1	60200	4.78	173	13.1529	2550	Female	31	4	Term	2	1	1	158FV	2	2	0	0	HNA1a/HNA1a	2	1	1	131HR	2	1	1	232IT	0	0	CC	Homozygous C	-383GG; -120TT	2	0
C-HIV345	2 copies	No	2 copies	M-HIV345	CT	TT	CT-TT	2	Non-transmitting	No	0	No	0	No	0		13900	4.143	485	22.0227	2810	Male	27	1	Term	2	0	2	158VV	2	0	2	0	HNA1b/HNA1b	2	2	0	131HH	2	2	0	232II	0	0	CT	Heterozygous	-383GG; -120TT	2	0
C-HIV346	2 copies	No	2 copies	M-HIV346	CC	CC	CC-CC	2	Non-transmitting	No	0	No	0	Yes	0	1	102000	5.009	385	19.6214	2910	Female	26	3	Term	2	1	1	158FV	2	0	1	1	HNA1b/HNA1c	2	2	0	131HH	2	1	1	232IT	0	0	CC	Homozygous C	-383GG; -120TT	2	0
C-HIV347	CNR1_Dup	No	3 or more copies	M-HIV347	CTT	CCT	CT-CT	3	Non-transmitting	No	0	No	0	No	0		120000	5.079	598	24.454	3100	Male	17	1	Term	2	1	1	158FV	3	2	1	0	HNA1a/HNA1a/HNA1b	2	2	0	131HH	2	2	0	232II	1	0	CTT	Heterozygous	-383GGC; -120TTT	3	2
C-HIV349	2 copies	No	2 copies	M-HIV349	CC	CC	CC-CC	2	Non-transmitting	No	0	No	0	No	0		688	2.838	765	27.6586	3770	Male	26	2	Term	2	1	1	158FV	2	1	0	1	HNA1a/HNA1c	2	0	2	131RR	2	1	1	232IT	0	0	CC	Homozygous C	-383GG; -120TT	2	0
C-HIV353	CNR1_Dup	No	2 copies	M-HIV353	CTT	CT	CT-CT	2	Non-transmitting	No	0	No	0	No	0		20600	4.314	764	27.6405	2500	Male	29	2		2	1	1	158FV	3	2	1	0	HNA1a/HNA1a/HNA1b	2	2	0	131HH	2	2	0	232II	1	0	CTT	Heterozygous	-383GGC; -120TTT	3	2
C-HIV356	2 copies	Yes	2 copies	M-HIV356	CT	CT	CT-CT	2	Transmitting - IU	Yes	0	No	0	No	0		4030	3.605	1026	32.0312	2770	Female	29	2	Preterm	2	1	1	158FV	2	0	2	0	HNA1b/HNA1b	2	1	1	131HR	2	0	2	232TT	1	0	CT	Heterozygous	-383GC; -120TT	2	0
C-HIV357	2 copies	No	2 copies	M-HIV357	CC	CT	CC-CT	2	Non-transmitting	No	0	No	0	No	0		20700	4.316	503	22.4277	2750	Male	22	1	Term	2	2	0	158FF	2	0	0	2	HNA1c/HNA1c	2	0	2	131RR	2	1	1	232IT	0	0	CC	Homozygous C	-383GG; -120TT	2	0
C-HIV359	CNR1_Dup	Yes	3 or more copies	M-HIV359	CCT	CCT	CT-CT	3	Transmitting - IU	Yes	0	No	0	No	0		287000	5.458	359	18.9473	2550	Male	16	1	Preterm	2	0	2	158VV	3	0	2	1	HNA1b/HNA1b/HNA1c	2	1	1	131HR	2	1	1	232IT	0	0	CCT	Heterozygous	-383GGG; -120TTT	3	1
C-HIV360	2 copies	No	2 copies	M-HIV360	CC	CT	CC-CT	2	Non-transmitting	No	0	No	0	No	0		18300	4.262	732	27.0555	3200	Female	22	1	Term	2	1	1	158FV	2	2	0	0	HNA1a/HNA1a	2	0	2	131RR	2	1	1	232IT	0	0	CC	Homozygous C	-383GG; -120TT	2	0
C-HIV361	2 copies	No	2 copies	M-HIV361	CT	CC	CT-CC	2	Non-transmitting	No	0	No	0	Yes	0	1	18200	4.26	446	21.1187	3100	Male	19	2	Term	2	1	1	158FV	2	2	0	0	HNA1a/HNA1a	2	0	2	131RR	2	1	1	232IT	0	0	CT	Heterozygous	-383GG; -120TT	2	1
C-HIV362	CNR1_Del	No	1 copy	M-HIV362	T	C	TT-CT	1	Non-transmitting	No	0	No	0	Yes	1	42	3840	3.584	431	20.7605	2800	Female	18	1	Preterm	2	2	0	158FF	1	0	1	0	HNA1b	2	2	0	131HH	2	1	1	232IT	0	0	T	Homozygous T	-383G; -120T	1	0
C-HIV366	2 copies	Yes	2 copies	M-HIV366	CT	CT	CT-CT	2	Transmitting - IP	Yes	0	No	0	Yes	0	1	180000	5.255	513	22.6495	2700	Female	29	2	Preterm	2	1	1	158FV	2	0	2	0	HNA1b/HNA1b	2	2	0	131HH	2	1	1	232IT	1	0	CT	Heterozygous	-383GC; -120TT	2	0
C-HIV371	CNR1_Dup	No	3 or more copies	M-HIV371	CTT	CCT	CT-CT	3	Non-transmitting	No	0	No	0	Yes	0	1	367000	5.565	374	19.3391	3000	Female	27	2	Term	2	2	0	158FF	3	1	2	0	HNA1a/HNA1b/HNA1b	2	2	0	131HH	2	1	1	232IT	0	0	CTT	Heterozygous	-383GGG; -120TTT	3	1
C-HIV372	2 copies	No	2 copies	M-HIV372	CC	CC	CC-CC	2	Non-transmitting	No	0	No	0	Yes	0	1	13000	4.114			3250	Female	30	3	Term	2	0	2	158VV	2	1	1	0	HNA1a/HNA1b	2	1	1	131HR	2	2	0	232II	0	0	CC	Homozygous C	-383GG; -120TT	2	0
C-HIV373	CNR1_Del	No	1 copy	M-HIV373	C	C	CC-CC	1	Non-transmitting	No	0	No	0	No	0		399	2.601	828	28.775	3630	Male	22	1	Preterm	2	1	1	158FV	1	0	0	1	HNA1c	2	1	1	131HR	2	1	1	232IT	0	0	C	Homozygous C	-383G; -120T	1	0
C-HLA001	2 copies	No	2 copies	M-HLA001	CC	CC	CC-CC	2	Non-transmitting	No	1	Yes	0	No	0		935	2.971	650	25.4951	2600	Female	23	2	Term	2	2	0	158FF	2	0	1	1	HNA1b/HNA1c	2	0	2	131RR	2	1	1	232IT	0	0	CC	Homozygous C	-383GG; -120TT	2	0
C-HLA002	CNR1_Del	No	1 copy	M-HLA002	C	T	CC-TT	1	Non-transmitting	No	0	No	0	No	0		17000	4.23	410	20.2485	2400	Male	22	2	Preterm	2	0	2	158VV	1	1	0	0	HNA1a	2	2	0	131HH	2	2	0	232II	0	0	C	Homozygous C	-383G; -120T	1	0
C-HLA004	2 copies	No	2 copies	M-HLA004	CC	CC	CC-CC	2	Non-transmitting	No	0	No	0	Yes	1	57	62800	4.798	697	26.4008	2500	Male	27	2	Term	2	2	0	158FF	2	0	1	1	HNA1b/HNA1c	2	0	2	131RR	2	1	1	232IT	0	0	CC	Homozygous C	-383GG; -120TT	2	0
C-HLA006	CNR1CNR2_Dup	Yes	3 or more copies	M-HLA006	CCTT	CTT	CT-CT	3	Transmitting - IU	Yes	0	No	0	No	0		491000	5.691	195	13.9642	2500	Female	34	4	Term	3	1	2	158FVV	3	1	0	2	HNA1a/HNA1c/HNA1c	2	1	1	131HR	2	2	0	232II	0	0	CCTT	Heterozygous	-383GGGG; -120TTTT	4	2
C-HLA008	2 copies	No	2 copies	M-HLA008	CT	CT	CT-CT	2	Non-transmitting	No	0	No	0	No	0		399	2.601	945	30.7408	2700	Female	25	1	Term	2	2	0	158FF	2	1	1	0	HNA1a/HNA1b	2	0	2	131RR	2	1	1	232IT	0	0	CT	Heterozygous	-383GG; -120TT	2	0
C-HLA010	CNR1_Dup	No	3 or more copies	M-HLA010	CCCT	CCT	CT-CT	3	Non-transmitting	No	0	No	0	No	0		2290	3.36	591	24.3105	3100	Female	33	3	Term	2	2	0	158FF	4	3	1	0	HNA1a/HNA1a/HNA1a/HNA1b	2	0	2	131RR	2	1	1	232IT	0	0	CCCT	Heterozygous	-383GGGG; -120TTTT	4	0
C-HLA011	2 copies	No	1 copy	M-HLA011	CC	C	CC-CC	1	Non-transmitting	No	0	No	0	No	0		399	2.601	486	22.0454	2600	Female	36	2	Preterm	2	1	1	158FV	2	1	1	0	HNA1a/HNA1b	2	1	1	131HR	2	2	0	232II	0	0	CC	Homozygous C	-383GG; -120TT	2	0
C-HLA012	2 copies	No	2 copies	M-HLA012	CT	CT	CT-CT	2	Non-transmitting	No	0	No	0	No	0		3990	3.601	596	24.4131	3440	Male	29	4	Term	2	1	1	158FV	2	1	1	0	HNA1a/HNA1b	2	1	1	131HR	2	1	1	232IT	0	0	CT	Heterozygous	-383GG; -120TT	2	0
C-HLA016	2 copies	No	2 copies	M-HLA016	CT	CC	CT-CC	2	Non-transmitting	No	0	No	0	Yes	0	0	4530	3.656	601	24.5153	2600	Female	28	3	Term	2	2	0	158FF	2	0	2	0	HNA1b/HNA1b	2	0	2	131RR	2	1	1	232IT	0	0	CT	Heterozygous	-383GG; -120TT	2	0
C-HLA017	2 copies	No	2 copies	M-HLA017	CC	CC	CC-CC	2	Non-transmitting	No	0	No	0	No	0	0	2430	3.386	1655	40.6817	3090	Male	26	3	Preterm	2	1	1	158FV	2	0	0	2	HNA1c/HNA1c	2	2	0	131HH	2	2	0	232II	0	0	CC	Homozygous C	-383GG; -120TT	2	0
C-HLA019	2 copies	Yes	2 copies	M-HLA019	CT	CT	CT-CT	2	Transmitting - IP	Yes	0	No	0	No	0		63800	4.805	253	15.906	2450	Male	31	3	Preterm	2	2	0	158FF	2	0	1	1	HNA1b/HNA1c	2	0	2	131RR	2	0	2	232TT	0	0	CT	Heterozygous	-383GG; -120TT	2	0
C-HLA027	CNR1_Dup	No	2 copies	M-HLA027	CCCT	CC	CT-CC	2	Non-transmitting	No	1	Yes	0	No	0		56900	4.755	40	6.32456	3700	Female	27	2	Term	2	1	1	158FV	4	2	1	1	HNA1a/HNA1a/HNA1b/HNA1c	2	0	2	131RR	2	1	1	232IT	1	0	CCCT	Heterozygous	-383GGGC; -120TTTT	4	1
C-HLA028	CNR1_Del	No	1 copy	M-HLA028	C	C	CC-CC	1	Non-transmitting	No	0	No	0	No	0		13100	4.117	439	20.9523	2900	Female	29	2	Term	2	2	0	158FF	1	1	0	0	HNA1a	2	0	2	131RR	2	1	1	232IT	0	0	C	Homozygous C	-383G; -120T	1	0
C-HLA030	2 copies	No	2 copies	M-HLA030	TT	TT	TT-TT	2	Non-transmitting	No	1	Yes	0	No	0		1060	3.025	1479	38.4578	3900	Female	18	1	Term	2	2	0	158FF	2	1	1	0	HNA1a/HNA1b	2	2	0	131HH	2	1	1	232IT	0	0	TT	Homozygous T	-383GG; -120TT	2	1
C-HLA031	2 copies	No	2 copies	M-HLA031	CC	CC	CC-CC	2	Non-transmitting	No	0	No	0	Yes	1	50	22700	4.356			3200	Female	18	1	Term	2	1	1	158FV	2	1	1	0	HNA1a/HNA1b	2	1	1	131HR	2	1	1	232IT	0	0	CC	Homozygous C	-383GG; -120TT	2	0
C-HLA037	2 copies	Yes	2 copies	M-HLA037	CC	CC	CC-CC	2	Transmitting - IU	Yes	1	Yes	0	No	0		78900	4.897			2670	Female	30	2	Term	2	2	0	158FF	2	2	0	0	HNA1a/HNA1a	2	0	2	131RR	2	2	0	232II	0	0	CC	Homozygous C	-383GG; -120TT	2	0
C-HLA038	2 copies	No	3 or more copies	M-HLA038	CC	CCC	CC-CC	3	Non-transmitting	No	1	Yes	0	No	0		44500	4.648			3050	Male	24	3	Term	2	1	1	158FV	2	1	1	0	HNA1a/HNA1b	2	0	2	131RR	2	2	0	232II	0	0	CC	Homozygous C	-383GG; -120TT	2	0
C-HLA041	CNR1_Dup	No	3 or more copies	M-HLA041	CCT	CTT	CT-CT	3	Non-transmitting	No	1	Yes	0	Yes	0	1	399	2.601	1023	31.9844	2850	Male	20	2	Term	2	1	1	158FV	3	2	1	0	HNA1a/HNA1a/HNA1b	2	1	1	131HR	2	1	1	232IT	0	0	CCT	Heterozygous	-383GGG; -120TTT	3	1
C-HLA042	2 copies	No	2 copies	M-HLA042	CC	CC	CC-CC	2	Non-transmitting	No	1	Yes	1	No	0		14500	4.161	254	15.9374	2560	Male	32	2	Preterm	2	1	1	158FV	2	2	0	0	HNA1a/HNA1a	2	1	1	131HR	2	2	0	232II	0	0	CC	Homozygous C	-383GG; -120TT	2	0
C-HLA043	2 copies	Yes	2 copies	M-HLA043	CC	CC	CC-CC	2	Transmitting - IP	Yes	1	Yes	1	No	0		460000	5.663	81	9	2670	Male	20	1	Term	2	1	1	158FV	2	2	0	0	HNA1a/HNA1a	2	1	1	131HR	2	1	1	232IT	0	0	CC	Homozygous C	-383GG; -120TT	2	0
C-HLA047	2 copies	No	2 copies	M-HLA047	CC	CT	CC-CT	2	Non-transmitting	No	1	Yes	0	Yes	0	1	20600	4.314	575	23.9792	3200	Female	28	2	Term	2	2	0	158FF	2	1	1	0	HNA1a/HNA1b	2	0	2	131RR	2	1	1	232IT	0	0	CC	Homozygous C	-383GG; -120TT	2	0
C-HLA048	CNR1_Dup	No	3 or more copies	M-HLA048	CCT	CCT	CT-CT	3	Non-transmitting	No	1	Yes	1	No	0		4400	3.643	567	23.8118	3090	Female	23	1	Term	2	0	2	158VV	3	1	1	1	HNA1a/HNA1b/HNA1c	2	2	0	131HH	2	2	0	232II	1	0	CCT	Heterozygous	-383GGC; -120TTT	3	1
C-HLA069	CNR1_Del	No	1 copy	M-HLA069	C	T	CC-TT	1	Non-transmitting	No	1	Yes	0	No	0		20100	4.303	450	21.2132	3300	Female	21	2	Term	2	1	1	158FV	1	1	0	0	HNA1a	2	1	1	131HR	2	2	0	232II	0	0	C	Homozygous C	-383G; -120T	1	0
C-HLA071	2 copies	No	2 copies	M-HLA071	CT	CT	CT-CT	2	Non-transmitting	No	1	Yes	0	No	0		38800	4.589	436	20.8806	3000	Male	33	4	Preterm	2	2	0	158FF	2	1	0	1	HNA1a/HNA1c	2	1	1	131HR	2	0	2	232TT	0	0	CT	Heterozygous	-383GG; -120TT	2	0
C-HLA078	2 copies	No	1 copy	M-HLA078	CT	C	CT-CC	1	Non-transmitting	No	1	Yes	0	No	0		6640	3.822	208	14.4222	3350	Female	22	2	Term	2	2	0	158FF	2	0	2	0	HNA1b/HNA1b	2	1	1	131HR	2	1	1	232IT	0	0	CT	Heterozygous	-383GG; -120TT	2	0
C-HLA115	2 copies	No	2 copies	M-HLA115	CC	CT	CC-CT	2	Non-transmitting	No	0	No	0	No	0		25600	4.408	365	19.105	3400	Female	35	3	Term	2	1	1	158FV	2	2	0	0	HNA1a/HNA1a	2	0	2	131RR	2	2	0	232II	0	0	CC	Homozygous C	-383GG; -120TT	2	0
C-HLA116	2 copies	No	2 copies	M-HLA116	CC	CC	CC-CC	2	Non-transmitting	No	0	No	1	No	0		4530	3.656	601	24.5153	3350	Female	28	1	Term	2	0	2	158VV	2	2	0	0	HNA1a/HNA1a	2	1	1	131HR	2	1	1	232IT	1	0	CC	Homozygous C	-383GC; -120TT	2	0
C-HLA117	CNR1_Del	No	1 copy	M-HLA117	C	C	CC-CC	1	Non-transmitting	No	0	No	1	No	0		2430	3.386	1655	40.6817	3200	Female	22	1	Term	2	0	2	158VV	1	0	1	0	HNA1b	2	1	1	131HR	2	1	1	232IT	0	0	C	Homozygous C	-383G; -120T	1	0
C-HLA121	CNR1_Del	No		M-HLA121	C	C	CC-CC	1	Non-transmitting	No	1	Yes	0	No	0		90400	4.956	1146	33.8526	3200	Male	26	3	Term	2	0	2	158VV	1	1	0	0	HNA1a	2	2	0	131HH	2	2	0	232II	0	0	C	Homozygous C	-383G; -120T	1	0
C-HLA124	2 copies	No	2 copies	M-HLA124	CT	CC	CT-CC	2	Non-transmitting	No	0	No	1	Yes	1	14	103000	5.013	253	15.906	3900	Male	36	3	Term	2	2	0	158FF	2	0	0	2	HNA1c/HNA1c	2	2	0	131HH	2	1	1	232IT	0	0	CT	Heterozygous	-383GG; -120TT	2	0
C-HLA128	2 copies	Yes	3 or more copies	M-HLA128	CT	CCTT	CT-CT	4	Transmitting - IP	Yes	0	No	0	No	0		836	2.922	511	22.6053	2900	Female	31	6	Term	2	0	2	158VV	2	1	1	0	HNA1a/HNA1b	2	2	0	131HH	2	2	0	232II	1	0	CT	Heterozygous	-383GC; -120TT	2	1
C-HLA155	2 copies	No	3 or more copies	M-HLA155	CC	CCC	CC-CC	3	Non-transmitting	No	0	No	0	No	0		7320	3.865	402	20.0499	2560	Male	24	1	Term	2	1	1	158FV	2	2	0	0	HNA1a/HNA1a	2	1	1	131HR	2	2	0	232II	0	0	CC	Homozygous C	-383GG; -120TT	2	0
C-HLA156	CNR1_Dup	No	2 copies	M-HLA156	CCT	CC	CT-CC	2	Non-transmitting	No	0	No	0	No	0		1530	3.185	897	29.95	2800	Female	23	1	Term	2	0	2	158VV	3	2	1	0	HNA1a/HNA1a/HNA1b	2	2	0	131HH	2	2	0	232II	1	0	CCT	Heterozygous	-383GGC; -120TTT	3	1
C-HLA175	2 copies	Yes	2 copies	M-HLA175	CC	CT	CC-CT	2	Transmitting - IP	Yes	1	Yes	0	No	0	0	5820	3.765	312	17.6635	3100	Male	30	2	Term	2	2	0	158FF	2	1	0	1	HNA1a/HNA1c	2	0	2	131RR	2	0	2	232TT	0	0	CC	Homozygous C	-383GG; -120TT	2	0
C-HLA187	2 copies	Yes	2 copies	M-HLA187	CT	CT	CT-CT	2	Transmitting - IP	Yes	1	Yes	0	No	0		8680	3.939	378	19.4422	2800	Male	24	3	Preterm	2	2	0	158FF	2	1	1	0	HNA1a/HNA1b	2	2	0	131HH	2	1	1	232IT	0	0	CT	Heterozygous	-383GG; -120TT	2	1
C-HLA209	2 copies	No	2 copies	M-HLA209	CC	CC	CC-CC	2	Non-transmitting	No	1	Yes	0	No	0		57400	4.759	293	17.1172	3100	Male	32	3	Term	2	1	1	158FV	2	1	0	1	HNA1a/HNA1c	2	0	2	131RR	2	1	1	232IT	0	0	CC	Homozygous C	-383GG; -120TT	2	0
C-HLA211	CNR1_Dup	No	3 or more copies	M-HLA211	TTT	TTT	TT-TT	3	Non-transmitting	No	0	No	0	No	0		15940	4.202			3300	Female	27	3	Term	2	1	1	158FV	3	2	1	0	HNA1a/HNA1a/HNA1b	2	2	0	131HH	2	2	0	232II	1	0	TTT	Homozygous T	-383GGC; -120TTT	3	2
C-HLA221	CNR1_Dup	No	3 or more copies	M-HLA221	CCT	CTT	CT-CT	3	Non-transmitting	No	1	Yes	0	No	0		78200	4.893	258	16.0624	2550	Female	29	2	Term	2	0	2	158VV	3	1	1	1	HNA1a/HNA1b/HNA1c	2	2	0	131HH	2	2	0	232II	1	0	CCT	Heterozygous	-383GGC; -120TTT	3	2
C-HLA235	2 copies	Yes	2 copies	M-HLA235	CT	CC	CT-CC	2	Transmitting - IU	Yes	0	No	0	No	0		16900	4.228	648	25.4558	3000	Male	37	4	Term	2	1	1	158FV	2	1	1	0	HNA1a/HNA1b	2	1	1	131HR	2	2	0	232II	0	0	CT	Heterozygous	-383GG; -120TT	2	0
C-HLA238	2 copies	No	2 copies	M-HLA238	CT	CT	CT-CT	2	Non-transmitting	No	1	Yes	0	No	0		2100	3.322	352	18.7617	2750	Female	28	3	Term	2	1	1	158FV	2	1	1	0	HNA1a/HNA1b	2	2	0	131HH	2	1	1	232IT	0	0	CT	Heterozygous	-383GG; -120TT	2	0
C-HLA245	CNR1_Dup	No	3 or more copies	M-HLA245	CTTT	CTTT	CT-CT	4	Non-transmitting	No	1	Yes	0	Yes	1	38	20600	4.314	118	10.8628	2970	Female	35	3	Term	2	0	2	158VV	4	2	2	0	HNA1a/HNA1a/HNA1b/HNA1b	2	1	1	131HR	2	1	1	232IT	1	0	CTTT	Heterozygous	-383GGGC; -120TTTT	4	3
C-HLA246	CNR2_Del	Yes		M-HLA246	C	C	CC-CC	1	Transmitting - IU	Yes	1	Yes	0	No	0		54400	4.736	341	18.4662	2700	Female	22	1	Term	1	1	0	158F	2	1	0	1	HNA1a/HNA1c	2	0	2	131RR	2	2	0	232II	0	0	C	Homozygous C	-383G; -120T	1	0
C-HLA248	CNR1_Del	Yes	2 copies	M-HLA248	T	CT	TT-CT	2	Transmitting - IP	Yes	1	Yes	0	No	0		101400	5.006	493	22.2036	2910	Female	31	2	Term	2	1	1	158FV	1	0	1	0	HNA1b	2	1	1	131HR	2	1	1	232IT	0	0	T	Homozygous T	-383G; -120T	1	0
C-HLA249	CNR1_Dup	No	3 or more copies	M-HLA249	CCT	CTT	CT-CT	3	Non-transmitting	No	1	Yes	0	No	0		9540	3.98	221	14.8661	2900	Male	35	4	Term	2	2	0	158FF	3	1	1	1	HNA1a/HNA1b/HNA1c	2	0	2	131RR	2	0	2	232TT	0	0	CCT	Heterozygous	-383GGG; -120TTT	3	0
C-HLA263	2 copies	No	2 copies	M-HLA263	CC	CC	CC-CC	2	Non-transmitting	No	1	Yes	0	No	0		17100	4.233	637	25.2389	2990	Female	30	2	Term	2	2	0	158FF	2	1	0	1	HNA1a/HNA1c	2	1	1	131HR	2	1	1	232IT	0	0	CC	Homozygous C	-383GG; -120TT	2	0
C-HLA279	2 copies	Yes	2 copies	M-HLA279	CT	CT	CT-CT	2	Transmitting - IP	Yes	0	No	0	No	0		55600	4.745	219	14.7987	2600	Male	20	1	Term	2	1	1	158FV	2	0	2	0	HNA1b/HNA1b	2	1	1	131HR	2	1	1	232IT	0	0	CT	Heterozygous	-383GG; -120TT	2	0
C-HLA282	CNR1_Dup	Yes	3 or more copies	M-HLA282	CCT	CCT	CT-CT	3	Transmitting - IU	Yes	1	Yes	0	No	0		466000	5.668	170	13.0384	3020	Male	29	1	Term	2	2	0	158FF	3	1	1	1	HNA1a/HNA1b/HNA1c	2	1	1	131HR	2	1	1	232IT	0	0	CCT	Heterozygous	-383GGG; -120TTT	3	0
C-HLA283	2 copies	Yes	2 copies	M-HLA283	CT	CT	CT-CT	2	Transmitting - IU	Yes	1	Yes	0	No	0		73000	4.863	275	16.5831	3300	Female	31	3	Term	2	1	1	158FV	2	1	0	1	HNA1a/HNA1c	2	0	2	131RR	2	1	1	232IT	0	0	CT	Heterozygous	-383GG; -120TT	2	1
C-HLA286	2 copies	No	3 or more copies	M-HLA286	CC	CCT	CC-CT	3	Non-transmitting	No	1	Yes	0	No	0		39800	4.6	321	17.9165	2700	Female	22	1	Preterm	2	2	0	158FF	2	0	0	2	HNA1c/HNA1c	2	1	1	131HR	2	1	1	232IT	0	0	CC	Homozygous C	-383GG; -120TT	2	0
C-HLA290	2 copies	No	2 copies	M-HLA290	CT	CT	CT-CT	2	Non-transmitting	No	1	Yes	0	No	0		399	2.601	692	26.3059	3150	Female	22	2	Term	2	1	1	158FV	2	1	1	0	HNA1a/HNA1b	2	2	0	131HH	2	0	2	232TT	1	0	CT	Heterozygous	-383GC; -120TT	2	0
C-HLA303	2 copies	Yes	2 copies	M-HLA303	CC	CC	CC-CC	2	Transmitting - IP	Yes	1	Yes	0	No	0		11100	4.045	244	15.6205	3300	Male	24	1	Term	2	1	1	158FV	2	2	0	0	HNA1a/HNA1a	2	0	2	131RR	2	2	0	232II	0	0	CC	Homozygous C	-383GG; -120TT	2	0
C-HLA305	2 copies	No	2 copies	M-HLA305	CT	CT	CT-CT	2	Non-transmitting	No	1	Yes	0	No	0		11700	4.068	470	21.6795	3000	Male	24	1	Term	2	2	0	158FF	2	0	1	1	HNA1b/HNA1c	2	1	1	131HR	2	1	1	232IT	0	0	CT	Heterozygous	-383GG; -120TT	2	0
C-HLA306	CNR1_Dup	No	2 copies	M-HLA306	CCC	CC	CC-CC	2	Non-transmitting	No	1	Yes	0	No	0		4810	3.682	138	11.7473	2760	Female	22	1	Term	2	1	1	158FV	3	3	0	0	HNA1a/HNA1a/HNA1a	2	1	1	131HR	2	1	1	232IT	2	0	CCC	Homozygous C	-383GCC; -120TTT	3	0
C-HLA307	2 copies	No	2 copies	M-HLA307	CC	CC	CC-CC	2	Non-transmitting	No	1	Yes	0	No	0		4720	3.674	253	15.906	3400	Female	23	2	Term	2	2	0	158FF	2	0	1	1	HNA1b/HNA1c	2	1	1	131HR	2	2	0	232II	0	0	CC	Homozygous C	-383GG; -120TT	2	0
C-HLA310	2 copies	No	2 copies	M-HLA310	TT	CT	TT-CT	2	Non-transmitting	No	1	Yes	0	No	0		1590	3.201	86	9.27362	3000	Female	30	2	Term	2	2	0	158FF	2	1	1	0	HNA1a/HNA1b	2	2	0	131HH	2	1	1	232IT	0	0	TT	Homozygous T	-383GG; -120TT	2	0
C-HLA311	2 copies	No	1 copy	M-HLA311	CT	C	CT-CC	1	Non-transmitting	No	1	Yes	0	Yes	1	194	19400	4.288	697	26.4008	2710	Male	27	2	Term	2	1	1	158FV	2	1	1	0	HNA1a/HNA1b	2	2	0	131HH	2	1	1	232IT	0	0	CT	Heterozygous	-383GG; -120TT	2	0
C-HLA321	CNR1_Del	No	1 copy	M-HLA321	T	C	TT-CC	1	Non-transmitting	No	1	Yes	0	No	0		5280	3.723	441	21	2000	Male	26	2	Preterm	2	1	1	158FV	1	1	0	0	HNA1a	2	1	1	131HR	2	2	0	232II	0	0	T	Homozygous T	-383G; -120T	1	1
C-HLA327	2 copies	No	2 copies	M-HLA327	CT	CT	CT-CT	2	Non-transmitting	No	1	Yes	0	No	0		399	2.601	650	25.4951	3350	Male	22	1	Term	2	1	1	158FV	2	0	2	0	HNA1b/HNA1b	2	0	2	131RR	2	1	1	232IT	0	0	CT	Heterozygous	-383GG; -120TT	2	0
C-HLA330	2 copies	No	3 or more copies	M-HLA330	TT	CTT	TT-CT	3	Non-transmitting	No	1	Yes	0	Yes	1	7	1600	3.204	692	26.3059	3070	Female	29	2	Term	2	2	0	158FF	2	0	2	0	HNA1b/HNA1b	2	2	0	131HH	2	0	2	232TT	0	0	TT	Homozygous T	-383GG; -120TT	2	0
C-HLA331	2 copies	Yes	2 copies	M-HLA331	CC	CT	CC-CT	2	Transmitting - IU	Yes	1	Yes	0	No	0		16700	4.223	647	25.4362	3000	Female	19	1	Term	2	2	0	158FF	2	1	0	1	HNA1a/HNA1c	2	1	1	131HR	2	0	2	232TT	0	0	CC	Homozygous C	-383GG; -120TT	2	0
C-HLA332	2 copies	Yes	2 copies	M-HLA332	CT	CT	CT-CT	2	Transmitting - IP	Yes	1	Yes	0	No	0		1980	3.297	505	22.4722	2600	Female	21	2	Term	2	1	1	158FV	2	0	2	0	HNA1b/HNA1b	2	0	2	131RR	2	1	1	232IT	0	0	CT	Heterozygous	-383GG; -120TT	2	0
C-HLA345	CNR1_Dup	No	2 copies	M-HLA345	CCC	CC	CC-CC	2	Non-transmitting	No	0	No	0	No	0		35100	4.545	477	21.8403	3000	Female	30	3	Term	2	1	1	158FV	3	3	0	0	HNA1a/HNA1a/HNA1a	2	1	1	131HR	2	2	0	232II	0	0	CCC	Homozygous C	-383GGG; -120TTT	3	0
C-HLA356	2 copies	No	2 copies	M-HLA356	CC	CC	CC-CC	2	Non-transmitting	No	1	Yes	0	No	0		503000	5.702	356	18.868	2400	Female	20	1	Term	2	0	2	158VV	2	2	0	0	HNA1a/HNA1a	2	2	0	131HH	2	2	0	232II	0	0	CC	Homozygous C	-383GG; -120TT	2	0
C-HLA364	2 copies	No	2 copies	M-HLA364	CT	TT	CT-TT	2	Non-transmitting	No	1	Yes	0	No	0		187000	5.272	195	13.9642	3200	Female	29	2	Term	2	2	0	158FF	2	1	1	0	HNA1a/HNA1b	2	2	0	131HH	2	1	1	232IT	0	0	CT	Heterozygous	-383GG; -120TT	2	0
C-HLA370	2 copies	No	3 or more copies	M-HLA370	CC	CCT	CC-CT	3	Non-transmitting	No	0	No	0	No	0		4500	3.653	521	22.8254	2200	Female	19	2	Preterm	2	2	0	158FF	2	0	1	1	HNA1b/HNA1c	2	0	2	131RR	2	0	2	232TT	0	0	CC	Homozygous C	-383GG; -120TT	2	0
C-HLA377	2 copies	Yes	2 copies	M-HLA377	CC	CT	CC-CT	2	Transmitting - IU	Yes	1	Yes	0	Yes	1	48	15000	4.176	575	23.9792	2750	Female	20	1	Preterm	2	1	1	158FV	2	0	1	1	HNA1b/HNA1c	2	0	2	131RR	2	0	2	232TT	0	0	CC	Homozygous C	-383GG; -120TT	2	0
C-HLA382	2 copies	No	2 copies	M-HLA382	CC	CC	CC-CC	2	Non-transmitting	No	1	Yes	0	No	0		6810	3.833	375	19.3649	3190	Male	26	2	Term	2	1	1	158FV	2	0	1	1	HNA1b/HNA1c	2	1	1	131HR	2	1	1	232IT	0	0	CC	Homozygous C	-383GG; -120TT	2	0
C-HLA383	2 copies	No	1 copy	M-HLA383	CC	C	CC-CC	1	Non-transmitting	No	1	Yes	0	No	0		1330	3.124	830	28.8097	3000	Female	25	1	Term	2	0	2	158VV	2	1	1	0	HNA1a/HNA1b	2	1	1	131HR	2	2	0	232II	0	0	CC	Homozygous C	-383GG; -120TT	2	0
C-HLA384	CNR1_Dup	No	2 copies	M-HLA384	CCT	CT	CT-CT	2	Non-transmitting	No	1	Yes	0	No	0		166000	5.22	365	19.105	2900	Male	30	2	Term	2	1	1	158FV	3	1	1	1	HNA1a/HNA1b/HNA1c	2	1	1	131HR	2	1	1	232IT	1	0	CCT	Heterozygous	-383GGC; -120TTT	3	1
C-HLA387	CNR1_Dup	No	2 copies	M-HLA387	CCCT	CC	CT-CC	2	Non-transmitting	No	1	Yes	0	No	0		1580	3.199	572	23.9165	2870	Male	27	1	Term	2	0	2	158VV	4	3	1	0	HNA1a/HNA1a/HNA1a/HNA1b	2	1	1	131HR	2	2	0	232II	2	0	CCCT	Heterozygous	-383GGCC; -120TTTT	4	1
C-HLA391	2 copies	No	1 copy	M-HLA391	CC	C	CC-CC	1	Non-transmitting	No	1	Yes	0	No	0		3140	3.497	442	21.0238	3500	Female	34	3	Term	2	1	1	158FV	2	1	1	0	HNA1a/HNA1b	2	0	2	131RR	2	2	0	232II	0	0	CC	Homozygous C	-383GG; -120TT	2	0
C-HLA400	2 copies	No	2 copies	M-HLA400	CC	CC	CC-CC	2	Non-transmitting	No	1	Yes	0	No	0		15800	4.199	391	19.7737	3100	Female	33	2	Term	2	1	1	158FV	2	1	0	1	HNA1a/HNA1c	2	1	1	131HR	2	1	1	232IT	0	0	CC	Homozygous C	-383GG; -120TT	2	0
C-HLA401	2 copies	No	2 copies	M-HLA401	CT	CC	CT-CC	2	Non-transmitting	No	1	Yes	0	Yes	1	2	282000	5.45	331	18.1934	2800	Male	29	2	Term	2	2	0	158FF	2	2	0	0	HNA1a/HNA1a	2	1	1	131HR	2	1	1	232IT	0	0	CT	Heterozygous	-383GG; -120TT	2	1
C-HLA404	2 copies	No	2 copies	M-HLA404	CC	CC	CC-CC	2	Non-transmitting	No	1	Yes	0	No	0		26400	4.422	327	18.0831	3000	Female	31	2	Term	2	1	1	158FV	2	1	0	1	HNA1a/HNA1c	2	0	2	131RR	2	1	1	232IT	0	0	CC	Homozygous C	-383GG; -120TT	2	0
C-HLA408	CNR1_Del	No	1 copy	M-HLA408	C	C	CC-CC	1	Non-transmitting	No	1	Yes	0	Yes	1	48	1044	3.019	522	22.8473	3100	Female	29	2	Term	2	2	0	158FF	1	0	1	0	HNA1b	2	0	2	131RR	2	1	1	232IT	0	0	C	Homozygous C	-383G; -120T	1	0
C-HLA415	2 copies	Yes	2 copies	M-HLA415	CC	CC	CC-CC	2	Transmitting - IP	Yes	1	Yes	0	Yes	1	43	258000	5.412	295	17.1756	3400	Male	19	1	Preterm	2	2	0	158FF	2	0	1	1	HNA1b/HNA1c	2	0	2	131RR	2	2	0	232II	0	0	CC	Homozygous C	-383GG; -120TT	2	0
C-HLA416	2 copies	No		M-HLA416	CC	CCC	CC-CC	3	Non-transmitting	No	1	Yes	0	No	0		29800	4.474	557	23.6009	2340	Female	26	3	Term	3	1	2	158FVV	1	0	1	0	HNA1b	2	1	1	131HR	2	1	1	232IT	0	0	CC	Homozygous C	-383GG; -120TT	2	0
C-HLA423	CNR1_Dup	Yes	1 copy	M-HLA423	CCT	C	CT-CC	1	Transmitting - IU2	Yes	1	Yes	0	No	0		56800	4.754	588	24.2487	3400	Female	35	4	Term	2	2	0	158FF	3	2	1	0	HNA1a/HNA1a/HNA1b	2	1	1	131HR	2	1	1	232IT	0	0	CCT	Heterozygous	-383GGG; -120TTT	3	0
C-HLA428	2 copies	No	3 or more copies	M-HLA428	CC	CCC	CC-CC	3	Non-transmitting	No	1	Yes	0	No	0		9820	3.992	900	30	2570	Female	19	1	Preterm	2	0	2	158VV	2	1	1	0	HNA1a/HNA1b	2	1	1	131HR	2	0	2	232TT	1	0	CC	Homozygous C	-383GC; -120TT	2	0
C-HLA431	2 copies	No	2 copies	M-HLA431	CT	CC	CT-CC	2	Non-transmitting	No	1	Yes	0	No	0		680	2.833	736	27.1293	3100	Female	34	3	Term	2	1	1	158FV	2	1	1	0	HNA1a/HNA1b	2	1	1	131HR	2	1	1	232IT	0	0	CT	Heterozygous	-383GG; -120TT	2	0
C-HLA432	2 copies	No	2 copies	M-HLA432	CC	CC	CC-CC	2	Non-transmitting	No	1	Yes	0	No	0		2400	3.38	443	21.0476	3450	Female	22	2	Term	2	1	1	158FV	2	0	1	1	HNA1b/HNA1c	2	1	1	131HR	2	2	0	232II	0	0	CC	Homozygous C	-383GG; -120TT	2	0
C-HLA438	CNR2_Dup	No	2 copies	M-HLA438	CCT	CC	CT-CC	2	Non-transmitting	No	0	No	0	No	0		20200	4.305	678	26.0384	2530	Female	35	3	Term	3	2	1	158FFV	2	1	0	2		2	0	2	131RR	2	1	1	232IT	0	0	CCT	Heterozygous	-383GGG; -120TTT	3	1
C-HLA439	2 copies	Yes	2 copies	M-HLA439	CC	CC	CC-CC	2	Transmitting - IU	Yes	1	Yes	0	No	0		121800	5.086	25	5	2400	Female	34	2	Term	2	2	0	158FF	2	0	1	1	HNA1b/HNA1c	2	0	2	131RR	2	1	1	232IT	0	0	CC	Homozygous C	-383GG; -120TT	2	0
C-HLA440	2 copies	No	2 copies	M-HLA440	CC	CC	CC-CC	2	Non-transmitting	No	1	Yes	0	Yes	1	42	276000	5.441	397	19.9249	3200	Female	35	6	Term	2	1	1	158FV	2	2	0	0	HNA1a/HNA1a	2	1	1	131HR	2	1	1	232IT	1	0	CC	Homozygous C	-383GC; -120TT	2	0
C-HLA442	CNR1_Del	Yes	2 copies	M-HLA442	C	CC	CC-CC	2	Transmitting - IU2	Yes	0	No	0	Yes	1	40	24400	4.387	591	24.3105	2120	Female	27	1	Preterm	2	1	1	158FV	1	0	1	0	HNA1b	2	1	1	131HR	2	2	0	232II	0	0	C	Homozygous C	-383G; -120T	1	0
C-HLA459	2 copies	No	2 copies	M-HLA459	CT	CC	CT-CC	2	Non-transmitting	No	1	Yes	1	No	0		399	2.601	364	19.0788	2700	Male	26	2	Term	2	2	0	158FF	2	1	1	0	HNA1a/HNA1b	2	1	1	131HR	2	0	2	232TT	0	0	CT	Heterozygous	-383GG; -120TT	2	0
C-HLA461	2 copies	Yes	2 copies	M-HLA461	CC	CC	CC-CC	2	Transmitting - IU	Yes	1	Yes	1	No	0		127200	5.104	236	15.3623	2900	Female	21	2	Term	2	2	0	158FF	2	2	0	0	HNA1a/HNA1a	2	0	2	131RR	2	2	0	232II	0	0	CC	Homozygous C	-383GG; -120TT	2	0
C-HLA469	CNR2_Dup	Yes	2 copies	M-HLA469	CCT	CC	CT-CC	2	Transmitting - IP	Yes	1	Yes	0	No	0		399	2.601	370	19.2354	2950	Male	31	2	Term	3	2	1	158FFV	2	2	0	0	HNA1a/HNA1a	2	0	2	131RR	2	2	0	232II	0	0	CCT	Heterozygous	-383GGG; -120TTT	3	1
C-HLA479	2 copies	Yes	2 copies	M-HLA479	CT	CC	CT-CC	2	Transmitting - IP	Yes	1	Yes	0	Yes	1	60	2800	3.447	556	23.5797	2800	Male	25	2	Term	2	2	0	158FF	2	1	1	0	HNA1a/HNA1b	2	1	1	131HR	2	0	2	232TT	0	0	CT	Heterozygous	-383GG; -120TT	2	0
C-HLA486	2 copies	No	2 copies	M-HLA486	CT	CT	CT-CT	2	Non-transmitting	No	1	Yes	0	No	0		399	2.601	856	29.2575	3100	Female	42	4	Term	2	2	0	158FF	2	0	2	0	HNA1b/HNA1b	2	0	2	131RR	2	1	1	232IT	0	0	CT	Heterozygous	-383GG; -120TT	2	0
C-HLA491	2 copies	No	2 copies	M-HLA491	CT	CT	CT-CT	2	Non-transmitting	No	1	Yes	0	No	0		1530	3.185	278	16.6733	2250	Female	20	1	Term	2	1	1	158FV	2	1	0	1	HNA1a/HNA1c	2	1	1	131HR	2	1	1	232IT	0	0	CT	Heterozygous	-383GG; -120TT	2	0
C-HLA493	CNR1_Dup	Yes	2 copies	M-HLA493	CCC	CC	CC-CC	2	Transmitting - IU	Yes	1	Yes	0	No	0		6860	3.836	375	19.3649	2900	Male	25	4	Term	2	1	1	158FV	3	0	1	2	HNA1b/HNA1c/HNA1c	2	0	2	131RR	2	2	0	232II	0	0	CCC	Homozygous C	-383GGG; -120TTT	3	0
C-HLA498	2 copies	No	3 or more copies	M-HLA498	CC	CCC	CC-CC	3	Non-transmitting	No	0	No	0	No	0		593	2.773	350	18.7083	2800	Female	34	6	Term	2	1	1	158FV	2	1	1	0	HNA1a/HNA1b	2	2	0	131HH	2	2	0	232II	0	0	CC	Homozygous C	-383GG; -120TT	2	0
C-HLA502	2 copies	No	1 copy	M-HLA502	CC	C	CC-CC	1	Non-transmitting	No	1	Yes	0	No	0		399	2.601	811	28.4781	3010	Male	32	2	Term	2	1	1	158FV	2	1	0	1	HNA1a/HNA1c	2	1	1	131HR	2	1	1	232IT	1	0	CC	Homozygous C	-383GC; -120TT	2	0
C-HLA506	2 copies	No	2 copies	M-HLA506	CT	TT	CT-TT	2	Non-transmitting	No	1	Yes	0	No	0		399	2.601	837	28.931	3900	Female	26	2	Term	2	2	0	158FF	2	1	1	0	HNA1a/HNA1b	2	1	1	131HR	2	2	0	232II	0	0	CT	Heterozygous	-383GG; -120TT	2	0
C-HLA507	2 copies	Yes	3 or more copies	M-HLA507	CC	CTT	CC-CT	3	Transmitting - IU2	Yes	1	Yes	0	No	0		740000	5.869	361	19	2710	Male	21	1	Term	2	2	0	158FF	2	2	0	0	HNA1a/HNA1a	2	0	2	131RR	2	2	0	232II	0	0	CC	Homozygous C	-383GG; -120TT	2	0
C-HLA510	2 copies	No	2 copies	M-HLA510	CC	CC	CC-CC	2	Non-transmitting	No	1	Yes	0	No	0		804	2.905	900	30	2915	Male	22	1	Term	2	2	0	158FF	2	0	2	0	HNA1b/HNA1b	2	0	2	131RR	2	2	0	232II	0	0	CC	Homozygous C	-383GG; -120TT	2	0
C-HLA511	2 copies	No	2 copies	M-HLA511	CC	CC	CC-CC	2	Non-transmitting	No	1	Yes	0	No	0		16000	4.204	344	18.5472	3130	Female	24	2	Term	2	2	0	158FF	2	1	0	1	HNA1a/HNA1c	2	0	2	131RR	2	1	1	232IT	0	0	CC	Homozygous C	-383GG; -120TT	2	0
C-HLA512	CNR1_Dup	No	2 copies	M-HLA512	CCT	CC	CT-CC	2	Non-transmitting	No	1	Yes	0	No	0		9770	3.99	768	27.7128	2285	Female	29	2	Term	2	1	1	158FV	3	1	1	1	HNA1a/HNA1b/HNA1c	2	1	1	131HR	2	1	1	232IT	0	0	CCT	Heterozygous	-383GGG; -120TTT	3	0
C-HLA514	CNR1_Dup	No	2 copies	M-HLA514	CCC	CC	CC-CC	2	Non-transmitting	No	1	Yes	3	No	0		23300	4.367	210	14.4914	2310	Female	32	2	Term	2	2	0	158FF	3	1	0	2	HNA1a/HNA1c/HNA1c	2	0	2	131RR	2	1	1	232IT	0	0	CCC	Homozygous C	-383GGG; -120TTT	3	0
C-HLA515	2 copies	No	2 copies	M-HLA515	CT	CT	CT-CT	2	Non-transmitting	No	1	Yes	0	Yes	1	21	1950	3.29	635	25.1992	3000	Female	22	1	Term	2	2	0	158FF	2	1	1	0	HNA1a/HNA1b	2	1	1	131HR	2	1	1	232IT	0	0	CT	Heterozygous	-383GG; -120TT	2	0
C-HLA517	2 copies	No	2 copies	M-HLA517	CC	CC	CC-CC	2	Non-transmitting	No	1	Yes	0	No	0		5370	3.73	803	28.3373	3405	Female	28	1	Term	2	1	1	158FV	2	1	1	0	HNA1a/HNA1b	2	0	2	131RR	2	1	1	232IT	0	0	CC	Homozygous C	-383GG; -120TT	2	0
C-HLA521	2 copies	No	2 copies	M-HLA521	CT	CT	CT-CT	2	Non-transmitting	No	1	Yes	0	No	0		906	2.957	684	26.1534	2830	Female	27	3	Term	2	1	1	158FV	2	1	1	0	HNA1a/HNA1b	2	1	1	131HR	2	2	0	232II	0	0	CT	Heterozygous	-383GG; -120TT	2	0
C-HLA524	2 copies	No	3 or more copies	M-HLA524	CC	CCC	CC-CC	3	Non-transmitting	No	1	Yes	0	No	0		25500	4.407	372	19.2873	3170	Male	28	6	Term	2	2	0	158FF	2	2	0	0	HNA1a/HNA1a	2	0	2	131RR	2	2	0	232II	0	0	CC	Homozygous C	-383GG; -120TT	2	0
C-HLA525	2 copies	No	2 copies	M-HLA525	CT	CC	CT-CC	2	Non-transmitting	No	1	Yes	0	No	0		486	2.687	330	18.1659	2970	Female	27	2	Term	2	2	0	158FF	2	2	0	0	HNA1a/HNA1a	2	1	1	131HR	2	2	0	232II	0	0	CT	Heterozygous	-383GG; -120TT	2	1
C-HLA533	2 copies	No	1 copy	M-HLA533	CT	C	CT-CC	1	Non-transmitting	No	1	Yes	0	No	0		358000	5.554	618	24.8596	3000	Female	22	1	Term	2	1	1	158FV	2	2	0	0	HNA1a/HNA1a	2	2	0	131HH	2	2	0	232II	0	0	CT	Heterozygous	-383GG; -120TT	2	1
C-HLA535	2 copies	No	2 copies	M-HLA535	CC	CC	CC-CC	2	Non-transmitting	No	1	Yes	0	No	0		54100	4.733	535	23.1301	2840	Male	27	1	Term	2	1	1	158FV	2	0	1	1	HNA1b/HNA1c	2	0	2	131RR	2	0	2	232TT	0	0	CC	Homozygous C	-383GG; -120TT	2	0
C-HLA538	2 copies	No	2 copies	M-HLA538	CT	CT	CT-CT	2	Non-transmitting	No	1	Yes	0	No	0		58500	4.767	538	23.1948	3605	Female	28	2	Term	2	1	1	158FV	2	0	2	0	HNA1b/HNA1b	2	1	1	131HR	2	1	1	232IT	0	0	CT	Heterozygous	-383GG; -120TT	2	0
C-HLA540	2 copies	Yes	2 copies	M-HLA540	TT	CT	TT-CT	2	Transmitting - IU2	Yes	2	Yes	3	No	0		399	2.601	777	27.8747	3310	Male	22	1	Term	2	2	0	158FF	2	0	2	0	HNA1b/HNA1b	2	2	0	131HH	2	0	2	232TT	0	0	TT	Homozygous T	-383GG; -120TT	2	0
C-HLA542	2 copies	Yes	3 or more copies	M-HLA542	CT	CTT	CT-CT	3	Transmitting - IU2	Yes	1	Yes	0	No	0		3870	3.588	391	19.7737	2315	Female	29	2	Term	2	2	0	158FF	2	1	1	0	HNA1a/HNA1b	2	2	0	131HH	2	2	0	232II	0	0	CT	Heterozygous	-383GG; -120TT	2	2
C-HLA552	2 copies	No	2 copies	M-HLA552	CC	CC	CC-CC	2	Non-transmitting	No	1	Yes	3	No	0		54400	4.736	373	19.3132	2300	Male	28	3	Term	2	0	2	158VV	2	1	1	0	HNA1a/HNA1b	2	0	2	131RR	2	2	0	232II	0	0	CC	Homozygous C	-383GG; -120TT	2	0
C-HLA553	2 copies	No	2 copies	M-HLA553	CC	CT	CC-CT	2	Non-transmitting	No	1	Yes	0	No	0		49200	4.692	442	21.0238	2450	Female	30	2	Term	2	2	0	158FF	2	2	0	0	HNA1a/HNA1a	2	0	2	131RR	2	2	0	232II	0	0	CC	Homozygous C	-383GG; -120TT	2	0
C-HLA555	CNR1_Dup	Yes	3 or more copies	M-HLA555	CCT	CCT	CT-CT	3	Transmitting - IU2	Yes	1	Yes	0	No	0		606000	5.782	124	11.1355	2280	Male	26	1	Term	2	2	0	158FF	3	2	1	0	HNA1a/HNA1a/HNA1b	2	1	1	131HR	2	1	1	232IT	0	0	CCT	Heterozygous	-383GGG; -120TTT	3	0
C-HLA563	2 copies	No	2 copies	M-HLA563	CC	CC	CC-CC	2	Non-transmitting	No	1	Yes	0	No	0		13700	4.137	713	26.7021	2365	Female	31	1	Term	2	1	1	158FV	2	1	1	0	HNA1a/HNA1b	2	2	0	131HH	2	0	2	232TT	1	0	CC	Homozygous C	-383GC; -120TT	2	0
C-HLA574	2 copies	No	3 or more copies	M-HLA574	CC	CCT	CC-CT	3	Non-transmitting	No	1	Yes	0	Yes	0	1	3120	3.494	258	16.0624	3200	Male	28	1	Term	2	2	0	158FF	2	1	1	0	HNA1a/HNA1b	2	0	2	131RR	2	2	0	232II	0	0	CC	Homozygous C	-383GG; -120TT	2	0
C-HLA575	2 copies	Yes	2 copies	M-HLA575	CT	CT	CT-CT	2	Transmitting - IU2	Yes	1	Yes	0	No	0		399	2.601	299	17.2916	2865	Female	28	2	Term	2	2	0	158FF	2	1	1	0	HNA1a/HNA1b	2	1	1	131HR	2	2	0	232II	0	0	CT	Heterozygous	-383GG; -120TT	2	0
C-HLA578	2 copies	Yes	2 copies	M-HLA578	CC	CT	CC-CT	2	Transmitting - IU2	Yes	1	Yes	0	No	0		73200	4.865	483	21.9773	3820	Male	25	3	Term	2	0	2	158VV	2	1	1	0	HNA1a/HNA1b	2	2	0	131HH	2	1	1	232IT	2	0	CC	Homozygous C	-383CC; -120TT	2	0
C-HLA582	2 copies	No	3 or more copies	M-HLA582	CC	CCT	CC-CT	3	Non-transmitting	No	1	Yes	0	No	0		23300	4.367	393	19.8242	3040	Female	23	1	Term	2	1	1	158FV	2	0	1	1	HNA1b/HNA1c	2	1	1	131HR	2	2	0	232II	0	0	CC	Homozygous C	-383GG; -120TT	2	0
C-HLA586	2 copies	No	2 copies	M-HLA586	CC	CT	CC-CT	2	Non-transmitting	No	1	Yes	0	No	0		399	2.601	753	27.4409	2920	Male	22	1	Term	2	2	0	158FF	2	1	0	1	HNA1a/HNA1c	2	0	2	131RR	2	1	1	232IT	0	0	CC	Homozygous C	-383GG; -120TT	2	0
C-HLA588	2 copies	No	2 copies	M-HLA588	CC	CC	CC-CC	2	Non-transmitting	No	1	Yes	0	No	0		7820	3.893	366	19.1311	3215	Male	26	2	Term	2	1	1	158FV	2	1	0	1	HNA1a/HNA1c	2	2	0	131HH	2	2	0	232II	0	0	CC	Homozygous C	-383GG; -120TT	2	0
C-HLA594	2 copies	Yes	3 or more copies	M-HLA594	CC	CCT	CC-CT	3	Transmitting - IU2	Yes	1	Yes	0	No	0		44500	4.648	328	18.1108	2480	Male	31	4	Term	2	2	0	158FF	2	1	0	1	HNA1a/HNA1c	2	0	2	131RR	2	2	0	232II	0	0	CC	Homozygous C	-383GG; -120TT	2	0
C-HLA597	2 copies	No	2 copies	M-HLA597	CC	CC	CC-CC	2	Non-transmitting	No	1	Yes	0	No	0		7020	3.846	597	24.4336	3350	Male	30	2	Term	2	1	1	158FV	2	2	0	1		2	0	2	131RR	2	2	0	232II	0	0	CC	Homozygous C	-383GG; -120TT	2	0
C-HLA602	2 copies	No	2 copies	M-HLA602	CT	CT	CT-CT	2	Non-transmitting	No	1	Yes	0	No	0		82500	4.916	602	24.5357	2675	Male	27	2	Term	2	1	1	158FV	2	1	0	1	HNA1a/HNA1c	2	1	1	131HR	2	2	0	232II	0	0	CT	Heterozygous	-383GG; -120TT	2	1
C-HLA606	2 copies	Yes	2 copies	M-HLA606	CT	CT	CT-CT	2	Transmitting - IU2	Yes	1	Yes	0	No	0		4600	3.663	537	23.1733	3160	Male	30	4	Term	2	2	0	158FF	2	1	1	0	HNA1a/HNA1b	2	1	1	131HR	2	1	1	232IT	0	0	CT	Heterozygous	-383GG; -120TT	2	0
C-HLA609	CNR1_Dup	No	2 copies	M-HLA609	CCC	CT	CC-CT	2	Non-transmitting	No	1	Yes	0	No	0		13100	4.117	373	19.3132	3240	Female	24	2	Term	2	2	0	158FF	3	2	0	1	HNA1a/HNA1a/HNA1c	2	1	1	131HR	2	2	0	232II	0	0	CCC	Homozygous C	-383GGG; -120TTT	3	0
C-HLA616	2 copies	No	2 copies	M-HLA616	CC	CC	CC-CC	2	Non-transmitting	No	1	Yes	0	No	0		140000	5.146	616	24.8193	1900	Male	33	1	Term	2	1	1	158FV	2	1	1	0	HNA1a/HNA1b	2	0	2	131RR	2	1	1	232IT	0	0	CC	Homozygous C	-383GG; -120TT	2	0
C-HLA623	CNR1_Dup	No	2 copies	M-HLA623	CCTT	CC	CT-CC	2	Non-transmitting	No	1	Yes	1	No	0		3490	3.543	419	20.4695	3000	Male	26	4	Term	2	0	2	158VV	4	2	2	0	HNA1a/HNA1a/HNA1b/HNA1b	2	2	0	131HH	2	2	0	232II	2	0	CCTT	Heterozygous	-383GGCC; -120TTTT	4	2
C-HLA624	2 copies	No	3 or more copies	M-HLA624	CT	CCTT	CT-CT	4	Non-transmitting	No	1	Yes	1	No	0		399	2.601	370	19.2354	4200	Male	37	3	Term	2	2	0	158FF	2	0	2	0	HNA1b/HNA1b	2	1	1	131HR	2	1	1	232IT	1	0	CT	Heterozygous	-383GC; -120TT	2	0
C-HLA625	CNR1_Dup	No	2 copies	M-HLA625	CCT	CT	CT-CT	2	Non-transmitting	No	1	Yes	0	No	0		46300	4.666	270	16.4317	2280	Female	25	1	Term	2	1	1	158FV	3	1	2	0	HNA1a/HNA1b/HNA1b	2	2	0	131HH	2	1	1	232IT	1	0	CCT	Heterozygous	-383GGC; -120TTT	3	1
C-HLA626	2 copies	No	2 copies	M-HLA626	CC	CC	CC-CC	2	Non-transmitting	No	1	Yes	0	No	0		96000	4.982	313	17.6918	3120	Female	31	3	Term	2	1	1	158FV	2	0	1	1	HNA1b/HNA1c	2	2	0	131HH	2	2	0	232II	0	0	CC	Homozygous C	-383GG; -120TT	2	0
C-HLA633	CNR2_Del	Yes		M-HLA633	T	C	TT-CC	1	Transmitting - IU2	Yes	1	Yes	0	No	0		5230	3.719	521	22.8254	2960	Female	41	3	Term	1	1	0	158F	2	0	1	1	HNA1b/HNA1c	2	1	1	131HR	2	0	2	232TT	0	0	T	Homozygous T	-383G; -120T	1	1
C-HLA637	2 copies	Yes	2 copies	M-HLA637	CT	CC	CT-CC	2	Transmitting - IU2	Yes	1	Yes	0	No	0		399	2.601	765	27.6586	2800	Female	27	1	Term	2	1	1	158FV	2	1	1	0	HNA1a/HNA1b	2	1	1	131HR	2	1	1	232IT	0	0	CT	Heterozygous	-383GG; -120TT	2	0
C-HLA638	CNR1_Dup	Yes	3 or more copies	M-HLA638	CCT	CTT	CT-CT	3	Transmitting - IU2	Yes	1	Yes	0	Yes	1	92	304000	5.483	255	15.9687	3200	Male	37	5	Term	2	0	2	158VV	3	2	1	0	HNA1a/HNA1a/HNA1b	2	1	1	131HR	2	2	0	232II	0	0	CCT	Heterozygous	-383GGG; -120TTT	3	1
C-HLA639	2 copies	Yes	2 copies	M-HLA639	CT	TT	CT-TT	2	Transmitting - IU2	Yes	1	Yes	0	No	0		408	2.611	609	24.6779	3200	Male	28	2	Term	2	1	1	158FV	2	1	1	0	HNA1a/HNA1b	2	1	1	131HR	2	1	1	232IT	0	0	CT	Heterozygous	-383GG; -120TT	2	0
C-HLA640	CNR1_Dup	No	3 or more copies	M-HLA640	CCT	CCC	CT-CC	3	Non-transmitting	No	1	Yes	0	Yes	1	100	18500	4.267	640	25.2982	2633	Female	29	2	Term	2	1	1	158FV	3	2	1	0	HNA1a/HNA1a/HNA1b	2	1	1	131HR	2	2	0	232II	0	0	CCT	Heterozygous	-383GGG; -120TTT	3	1
C-HLA641	2 copies	No	2 copies	M-HLA641	CC	CT	CC-CT	2	Non-transmitting	No	1	Yes	0	No	0		18500	4.267	255	15.9687	2885	Female	24	2	Term	2	0	2	158VV	2	0	1	1	HNA1b/HNA1c	2	1	1	131HR	2	1	1	232IT	0	0	CC	Homozygous C	-383GG; -120TT	2	0
C-HLA646	2 copies	No	2 copies	M-HLA646	CC	CC	CC-CC	2	Non-transmitting	No	1	Yes	0	No	0		80500	4.906	277	16.6433	2940	Male	28	2	Term	2	2	0	158FF	2	1	0	1	HNA1a/HNA1c	2	0	2	131RR	2	1	1	232IT	0	0	CC	Homozygous C	-383GG; -120TT	2	0
C-HLA647	CNR1_Dup	No	2 copies	M-HLA647	CCC	CC	CC-CC	2	Non-transmitting	No	2	Yes	0	No	0		399	2.601	79	8.88819	2890	Male	29	2	Term	2	2	0	158FF	3	3	0	0	HNA1a/HNA1a/HNA1a	2	0	2	131RR	2	1	1	232IT	0	0	CCC	Homozygous C	-383GGG; -120TTT	3	0
C-HLA649	2 copies	No	1 copy	M-HLA649	CC	C	CC-CC	1	Non-transmitting	No	1	Yes	0	No	0		121000	5.083	674	25.9615	2930	Female	28	3	Term	2	2	0	158FF	2	1	0	1	HNA1a/HNA1c	2	1	1	131HR	2	1	1	232IT	0	0	CC	Homozygous C	-383GG; -120TT	2	0
C-HLA650	2 copies	No	3 or more copies	M-HLA650	CT	CCC	CT-CC	3	Non-transmitting	No	1	Yes	0	No	0		5140	3.711	473	21.7486	3420	Male	21	2	Term	2	1	1	158FV	2	1	1	0	HNA1a/HNA1b	2	2	0	131HH	2	1	1	232IT	1	0	CT	Heterozygous	-383GC; -120TT	2	0
C-HLA654	2 copies	No	2 copies	M-HLA654	CC	CC	CC-CC	2	Non-transmitting	No	1	Yes	0	No	0		1700	3.23	330	18.1659	4090	Male	29	2	Term	2	2	0	158FF	2	1	0	1	HNA1a/HNA1c	2	1	1	131HR	2	1	1	232IT	0	0	CC	Homozygous C	-383GG; -120TT	2	0
C-HLA655	2 copies	No	2 copies	M-HLA655	TT	CT	TT-CT	2	Non-transmitting	No	1	Yes	0	No	0		15300	4.185	501	22.383	3720	Female	30	3	Term	2	1	1	158FV	2	1	1	0	HNA1a/HNA1b	2	1	1	131HR	2	0	2	232TT	0	0	TT	Homozygous T	-383GG; -120TT	2	1
C-HLA658	CNR1_Dup	No	3 or more copies	M-HLA658	CCT	CTT	CT-CT	3	Non-transmitting	No	1	Yes	0	No	0		10300	4.013	491	22.1585	3200	Male	32	1	Term	2	2	0	158FF	3	0	2	1	HNA1b/HNA1b/HNA1c	2	1	1	131HR	2	0	2	232TT	0	0	CCT	Heterozygous	-383GGG; -120TTT	3	1
C-HLA659	2 copies	No	2 copies	M-HLA659	CC	CC	CC-CC	2	Non-transmitting	No	1	Yes	0	No	0		43700	4.64	288	16.9706	3080	Female	30	1	Term	2	1	1	158FV	2	1	0	1	HNA1a/HNA1c	2	1	1	131HR	2	2	0	232II	0	0	CC	Homozygous C	-383GG; -120TT	2	0
C-HLA662	2 copies	No	2 copies	M-HLA662	CC	CC	CC-CC	2	Non-transmitting	No	1	Yes	0	No	0		11400	4.057	420	20.4939	3800	Male	36	3	Term	2	2	0	158FF	2	0	0	2	HNA1c/HNA1c	2	0	2	131RR	2	0	2	232TT	0	0	CC	Homozygous C	-383GG; -120TT	2	0
C-HLA669	2 copies	No	2 copies	M-HLA669	CT	CT	CT-CT	2	Non-transmitting	No	1	Yes	1	No	0		57600	4.76	294	17.1464	2800	Female	32	2	Term	2	2	0	158FF	2	1	1	0	HNA1a/HNA1b	2	1	1	131HR	2	1	1	232IT	0	0	CT	Heterozygous	-383GG; -120TT	2	0
C-HLA670	2 copies	No	3 or more copies	M-HLA670	CC	CCC	CC-CC	3	Non-transmitting	No	2	Yes	0	No	0	0	399	2.601	197	14.0357	2520	Female	25	2	Term	2	0	2	158VV	2	1	1	0	HNA1a/HNA1b	2	2	0	131HH	2	2	0	232II	0	0	CC	Homozygous C	-383GG; -120TT	2	0
C-HLA671	2 copies	Yes	2 copies	M-HLA671	CC	CT	CC-CT	2	Transmitting - IU2	Yes	1	Yes	3	No	0		403	2.605	1011	31.7962	2980	Male	31	3	Term	2	2	0	158FF	2	1	0	1	HNA1a/HNA1c	2	0	2	131RR	2	2	0	232II	0	0	CC	Homozygous C	-383GG; -120TT	2	0
C-HLA675	CNR1_Dup	No	3 or more copies	M-HLA675	CCT	CCC	CT-CC	3	Non-transmitting	No	1	Yes	0	No	0		4920	3.692	317	17.8045	2875	Female	23	2	Term	2	2	0	158FF	3	1	1	1	HNA1a/HNA1b/HNA1c	2	0	2	131RR	2	1	1	232IT	0	0	CCT	Heterozygous	-383GGG; -120TTT	3	1
C-HLA678	2 copies	Yes	2 copies	M-HLA678	CT	CT	CT-CT	2	Transmitting - IU2	Yes	1	Yes	1	No	0		119000	5.076	207	14.3875	3880	Male	37	2	Term	2	2	0	158FF	2	0	1	1	HNA1b/HNA1c	2	2	0	131HH	2	1	1	232IT	0	0	CT	Heterozygous	-383GG; -120TT	2	0
C-HLA682	CNR1_Del	No	2 copies	M-HLA682	C	TT	CC-TT	2	Non-transmitting	No	1	Yes	0	No	0		2570	3.41	299	17.2916	2500	Female	36	3	Preterm	2	0	2	158VV	1	1	0	0	HNA1a	2	1	1	131HR	2	2	0	232II	0	0	C	Homozygous C	-383G; -120T	1	0
C-HLA685	CNR1_Del	No	2 copies	M-HLA685	C	CC	CC-CC	2	Non-transmitting	No	1	Yes	0	No	0		217000	5.336	685	26.1725	3030	Male	32	3	Term	2	1	1	158FV	1	1	0	0	HNA1a	2	2	0	131HH	2	2	0	232II	0	0	C	Homozygous C	-383G; -120T	1	0
C-HLA689	2 copies	No	2 copies	M-HLA689	CC	CT	CC-CT	2	Non-transmitting	No	1	Yes	0	No	0		45400	4.657	422	20.5426	2795	Male	20	1	Term	2	1	1	158FV	2	1	1	0	HNA1a/HNA1b	2	1	1	131HR	2	2	0	232II	0	0	CC	Homozygous C	-383GG; -120TT	2	0
C-HLA694	2 copies	Yes	2 copies	M-HLA694	CT	CC	CT-CC	2	Transmitting - IU2	Yes	1	Yes	0	No	0		538000	5.731	202	14.2127	2600	Female	29	2	Term	2	2	0	158FF	2	1	1	0	HNA1a/HNA1b	2	0	2	131RR	2	0	2	232TT	0	0	CT	Heterozygous	-383GG; -120TT	2	0
C-HLA702	2 copies	Yes	2 copies	M-HLA702	CC	CC	CC-CC	2	Transmitting - IU2	Yes	1	Yes	0	No	0		575000	5.76	142	11.9164	3320	Male	26	2	Term	2	2	0	158FF	2	1	1	0	HNA1a/HNA1b	2	0	2	131RR	2	1	1	232IT	0	0	CC	Homozygous C	-383GG; -120TT	2	0
C-HLA703	CNR1_Dup	No	2 copies	M-HLA703	CCT	CC	CT-CC	2	Non-transmitting	No	1	Yes	3	No	0		33800	4.529	747	27.3313	3250	Female	33	3	Term	2	1	1	158FV	3	2	1	0	HNA1a/HNA1a/HNA1b	2	0	2	131RR	2	2	0	232II	0	0	CCT	Heterozygous	-383GGG; -120TTT	3	1
C-HLA704	CNR1_Dup	Yes	3 or more copies	M-HLA704	CCT	CCT	CT-CT	3	Transmitting - IU2	Yes	1	Yes	1	No	0		33300	4.522	589	24.2693	3500	Male	31	3	Term	2	0	2	158VV	3	0	2	1	HNA1b/HNA1b/HNA1c	2	1	1	131HR	2	2	0	232II	0	0	CCT	Heterozygous	-383GGG; -120TTT	3	1
C-HLA707	2 copies	No	2 copies	M-HLA707	TT	TT	TT-TT	2	Non-transmitting	No	1	Yes	0	No	0		14000	4.146	411	20.2731	2935	Male	40	4	Term	2	2	0	158FF	2	1	1	0	HNA1a/HNA1b	2	1	1	131HR	2	1	1	232IT	0	0	TT	Homozygous T	-383GG; -120TT	2	1
C-HLA708	CNR1_Dup	No	3 or more copies	M-HLA708	CCCT	CCT	CT-CT	3	Non-transmitting	No	2	Yes	0	No	0		399	2.601	211	14.5258	1265	Male	38	2	Preterm	2	1	1	158FV	4	3	1	0	HNA1a/HNA1a/HNA1a/HNA1b	2	1	1	131HR	2	2	0	232II	1	0	CCCT	Heterozygous	-383GGGC; -120TTTT	4	1
C-HLA711	2 copies	No	2 copies	M-HLA711	CT	CC	CT-CC	2	Non-transmitting	No	1	Yes	0	No	0		22800	4.358	351	18.735	1540	Female	23	1	Preterm	2	1	1	158FV	2	1	1	0	HNA1a/HNA1b	2	0	2	131RR	2	1	1	232IT	0	0	CT	Heterozygous
C-HLA715	CNR2_Dup	Yes		M-HLA715	CCC	CCT	CC-CT	3	Transmitting - IU2	Yes	2	Yes	1	No	0		399	2.601	88	9.38083	2720	Female	28	1	Term	3	3	0	158FFF	2	2	0	0	HNA1a/HNA1a	2	0	2	131RR	2	1	1	232IT	0	0	CCC	Homozygous C	-383GGG; -120TTT	3	0
C-HLA719	CNR1_Dup	Yes	3 or more copies	M-HLA719	CCCT	CCCT	CT-CT	4	Transmitting - IU2	Yes	1	Yes	0	No	0		525000	5.72	304	17.4356	1995	Female	22	1	Term	2	0	2	158VV	4	2	1	1	HNA1a/HNA1a/HNA1b/HNA1c	2	1	1	131HR	2	2	0	232II	0	0	CCCT	Heterozygous	-383GGGG; -120TTTT	4	1
C-HLA729	CNR1_Del	No	2 copies	M-HLA729	C	CC	CC-CC	2	Non-transmitting	No	1	Yes	0	No	0		12800	4.107	891	29.8496	3100	Male	21	1	Term	2	2	0	158FF	1	0	1	0	HNA1b	2	0	2	131RR	2	1	1	232IT	0	0	C	Homozygous C	-383G; -120T	1	0
C-HLA730	CNR1_Dup	Yes	3 or more copies	M-HLA730	CTT	CCT	CT-CT	3	Transmitting - IU2	Yes	1	Yes	1	No	0		131000	5.117	593	24.3516	1760	Female	23	1	Term	2	2	0	158FF	3	0	2	1	HNA1b/HNA1b/HNA1c	2	0	2	131RR	2	1	1	232IT	0	0	CTT	Heterozygous	-383GGG; -120TTT	3	1
C-HLA740	2 copies	Yes	2 copies	M-HLA740	CT	TT	CT-TT	2	Transmitting - IU2	Yes	1	Yes	0	No	0		57400	4.759	295	17.1756	2980	Male	29	3	Term	2	1	1	158FV	2	0	1	1	HNA1b/HNA1c	2	1	1	131HR	2	1	1	232IT	0	0	CT	Heterozygous	-383GG; -120TT	2	0
C-HLA772	2 copies	No	2 copies	M-HLA772	CC	CC	CC-CC	2	Non-transmitting	No	2	Yes	0	No	0		686	2.836	351	18.735	2225	Female	22	2	Term	2	1	1	158FV	2	1	1	0	HNA1a/HNA1b	2	0	2	131RR	2	0	2	232TT	0	0	CC	Homozygous C	-383GG; -120TT	2	0
C-HLA773	2 copies	No	1 copy	M-HLA773	CC	C	CC-CC	1	Non-transmitting	No	2	Yes	0	No	0		399	2.601	141	11.8743	3140	Male	37	3	Term	3 - 337, not 310	2	0	158FF	2	1	0	1	HNA1a/HNA1c	2	1	1	131HR	2	2	0	232II	0	0	CC	Homozygous C	-383GG; -120TT	2	0
C-HLA774	CNR1_Dup	No	2 copies	M-HLA774	CTTT	CT	CT-CT	2	Non-transmitting	No	1	Yes	0	No	0		78200	4.893	357	18.8944	3095	Female	37	5	Term	2	1	1	158FV	4	2	2	0	HNA1a/HNA1a/HNA1b/HNA1b	2	2	0	131HH	2	2	0	232II	1	0	CTTT	Heterozygous	-383GGGC; -120TTTT	4	4
C-HLA791	2 copies	No	2 copies	M-HLA791	CT	CT	CT-CT	2	Non-transmitting	No	1	Yes	0	No	0		399	2.601	819	28.6182	4080	Male	28	2	Term	2	0	2	158VV	2	2	0	0	HNA1a/HNA1a	2	1	1	131HR	2	2	0	232II	0	0	CT	Heterozygous	-383GG; -120TT	2	1
C-HLA819	2 copies	No	3 or more copies	M-HLA819	CC	CCC	CC-CC	3	Non-transmitting	No	2	Yes	0	No	0		399	2.601			3100	Male	33	3	Term	2	2	0	158FF	2	2	0	0	HNA1a/HNA1a	2	0	2	131RR	2	2	0	232II	0	0	CC	Homozygous C	-383GG; -120TT	2	0
C-HLA823	CNR1_Dup	No	3 or more copies	M-HLA823	CCT	CCT	CT-CT	3	Non-transmitting	No	1	Yes	0	No	0		7270	3.862	409	20.2237	3500	Female	24	1	Term	2	1	1	158FV	3	1	1	1	HNA1a/HNA1b/HNA1c	2	1	1	131HR	2	2	0	232II	1	0	CCT	Heterozygous	-383GGC; -120TTT	3	1
C-HLA826	CNR1_Dup	Yes	2 copies	M-HLA826	CTT	CT	CT-CT	2	Transmitting - IU2	Yes	1	Yes	0	No	0		43800	4.641	150	12.2474	2315	Female	20	1	Term	2	2	0	158FF	3	1	2	0	HNA1a/HNA1b/HNA1b	2	2	0	131HH	2	1	1	232IT	0	0	CTT	Heterozygous	-383GGG; -120TTT	3	2
C-HLA832	CNR1_Dup	Yes	3 or more copies	M-HLA832	CCT	CCC	CT-CC	3	Transmitting - IU2	Yes	1	Yes	0	No	0		218000	5.338	832	28.8444	2470	Female	29	2	Term	2	2	0	158FF	3	2	1	0	HNA1a/HNA1a/HNA1b	2	0	2	131RR	2	1	1	232IT	0	0	CCT	Heterozygous	-383GGG; -120TTT	3	1
C-P006	2 copies	No	1 copy	M-P006	CC	C	CC-CC	1	Non-transmitting	No	4	Yes	0	Yes	1	520			927	30.4467	3140	Female	38	5		2	1	1	158FV	2	1	1	0	HNA1a/HNA1b	2	2	0	131HH	2	2	0	232II	0	0	CC	Homozygous C	-383GG; -120TT	2	0
C-P016	CNR1_Dup	No	2 copies	M-P016	CCTT	CT	CT-CT	2	Non-transmitting	No	0	No	0	No	0				988	31.4325	3310	Male	28	3		2	0	2	158VV	4	1	3	0	HNA1a/HNA1b/HNA1b/HNA1b	2	2	0	131HH	2	2	0	232II	0	0	CCTT	Heterozygous	-383GGGG; -120TTTT	4	2
C-P036	2 copies	No	3 or more copies	M-P036	CT	CCCCC	CT-CC	5	Non-transmitting	No	4	Yes	0	Yes	1	2			36	6	2830	Female	22	2		2	2	0	158FF	2	0	0	2	HNA1c/HNA1c	2	2	0	131HH	2	1	1	232IT	0	0	CT	Heterozygous	-383GG; -120TT	2	0
C-P038	CNR1_Del	No	1 copy	M-P038	C	C	CC-CC	1	Non-transmitting	No	0	No	1	Yes	1	28			632	25.1396	3140	Female	24	2		2	0	2	158VV	1	1	0	0	HNA1a	2	2	0	131HH	2	2	0	232II	1	0	C	Homozygous C	-383C; -120T	1	0
C-P046	2 copies	No	3 or more copies	M-P046	CT	CTT	CT-CT	3	Non-transmitting	No	4	Yes	1	Yes	1	39			302	17.3782	3530	Male	24	2		2	1	1	158FV	2	1	0	1	HNA1a/HNA1c	2	1	1	131HR	2	1	1	232IT	0	0	CT	Heterozygous	-383GG; -120TT	2	1
C-P047	2 copies	No	2 copies	M-P047	CT	TT	CT-TT	2	Non-transmitting	No	4	Yes	1	Yes	1	148			758	27.5318	3080	Female	23	2		2	1	1	158FV	2	2	0	0	HNA1a/HNA1a	2	1	1	131HR	2	1	1	232IT	0	0	CT	Heterozygous	-383GG; -120TT	2	1
C-P049	2 copies	No	2 copies	M-P049	CC	CC	CC-CC	2	Non-transmitting	No	0	No	1	Yes	1	9			1555	39.4335	2370	Female	34	4		2	2	0	158FF	2	0	1	1	HNA1b/HNA1c	2	0	2	131RR	2	1	1	232IT	0	0	CC	Homozygous C	-383GG; -120TT	2	0
C-P058	CNR1_Dup	Yes	3 or more copies	M-P058	CTT	CCT	CT-CT	3	Transmitting - IP	Yes	4	Yes	0	No	0				726	26.9444	3130	Female	26	2		2	0	2	158VV	3	2	1	0	HNA1a/HNA1a/HNA1b	2	2	0	131HH	2	1	1	232IT	1	0	CTT	Heterozygous	-383GGC; -120TTT	3	2
C-P064	2 copies	Yes	3 or more copies	M-P064	TT	CTT	TT-CT	3	Transmitting - IU	Yes	4	Yes	1	No	0				800	28.2843	2990	Female	30	1		2	2	0	158FF	2	2	0	0	HNA1a/HNA1a	2	2	0	131HH	2	2	0	232II	0	0	TT	Homozygous T	-383GG; -120TT	2	2
C-P069	CNR1_Dup	No	3 or more copies	M-P069	CCT	CCT	CT-CT	3	Non-transmitting	No	4	Yes	1	Yes	1	9			679	26.0576	3750	Female	22	2		2	1	1	158FV	3	2	1	0	HNA1a/HNA1a/HNA1b	2	0	2	131RR	2	0	2	232TT	0	0	CCT	Heterozygous	-383GGG; -120TTT	3	0
C-P208	2 copies	Yes	2 copies	M-P208	CC	CC	CC-CC	2	Transmitting - IP	Yes	4	Yes	0	No	0				271	16.4621	3580	Female	30	2		2	1	1	158FV	2	1	0	1	HNA1a/HNA1c	2	1	1	131HR	2	2	0	232II	0	0	CC	Homozygous C	-383GG; -120TT	2	0
C-P225	2 copies	No	3 or more copies	M-P225	CC	CCT	CC-CT	3	Non-transmitting	No	0	No	0	No	0				789	28.0891	2900	Female	34	4		2	1	1	158FV	2	2	0	0	HNA1a/HNA1a	2	1	1	131HR	2	2	0	232II	0	0	CC	Homozygous C	-383GG; -120TT	2	0
C-P226	CNR1_Dup	No	1 copy	M-P226	CCCCC	C	CC-CC	1	Non-transmitting	No	4	Yes	0	No	0				88	9.38083	2930	Female	29	3		2	1	1	158FV	5	2	3	0	HNA1a/HNA1a/HNA1b/HNA1b/HNA1b	2	1	1	131HR	2	2	0	232II	0	0	CCCCC	Homozygous C	-383GGGGG; -120TTTTT	5	0
C-P237	2 copies	No	2 copies	M-P237	CT	CC	CT-CC	2	Non-transmitting	No	0	No	1	Yes	1	63			837	28.9309	3280	Male	25	2		2	1	1	158FV	2	1	1	0	HNA1a/HNA1b	2	0	2	131RR	2	1	1	232IT	0	0	CT	Heterozygous	-383GG; -120TT	2	0
C-P243	CNR1_Dup	Yes	3 or more copies	M-P243	CCT	CCT	CT-CT	3	Transmitting - IP	Yes	0	No	0	No	0				656	25.6125	3140	Male	29	2		2	1	1	158FV	3	1	2	0	HNA1a/HNA1b/HNA1b	2	1	1	131HR	2	2	0	232II	1	0	CCT	Heterozygous	-383GGC; -120TTT	3	1
C-P247	2 copies	No	2 copies	M-P247	CT	CT	CT-CT	2	Non-transmitting	No	4	Yes	0	No	0				263	16.2173	3250	Female	23	1		2	0	2	158VV	2	1	0	1	HNA1a/HNA1c	2	0	2	131RR	2	1	1	232IT	0	0	CT	Heterozygous	-383GG; -120TT	2	1
C-P259	2 copies	No	2 copies	M-P259	CC	CC	CC-CC	2	Non-transmitting	No	4	Yes	0	No	0				259	16.0935	3410	Female	24	2		2	1	1	158FV	2	1	0	1	HNA1a/HNA1c	2	1	1	131HR	2	1	1	232IT	0	0	CC	Homozygous C	-383GG; -120TT	2	0
C-P265	CNR1_Dup	Yes	3 or more copies	M-P265	CCT	CCT	CT-CT	3	Transmitting - IP	Yes	4	Yes	1	No	0				265	16.2788	3010	Female	27	3		2	2	0	158FF	3	1	1	1	HNA1a/HNA1b/HNA1c	2	1	1	131HR	2	2	0	232II	0	0	CCT	Heterozygous	-383GGG; -120TTT	3	0
C-P266	CNR1_Dup	No	3 or more copies	M-P266	CCT	CCT	CT-CT	3	Non-transmitting	No	4	Yes	1	No	0				230	15.1657	3120	Male	32	2		2	1	1	158FV	3	1	2	0	HNA1a/HNA1b/HNA1b	2	1	1	131HR	2	2	0	232II	1	0	CCT	Heterozygous	-383GGC; -120TTT	3	1
C-P268	CNR1_Del	Yes	2 copies	M-P268	C	TT	CC-TT	2	Transmitting - IU2	Yes	4	Yes	1	Yes	1	372			557	23.6009	3490	Female	35	5		2	0	2	158VV	1	1	0	0	HNA1a	2	2	0	131HH	2	2	0	232II	0	0	C	Homozygous C	-383G; -120T	1	0
C-P269	CNR1_Del	No	2 copies	M-P269	C	CT	CC-CT	2	Non-transmitting	No	4	Yes	1	No	0				686	26.1916	3336	Female	25	1		2	1	1	158FV	1	0	0	1	HNA1c	2	0	2	131RR	2	1	1	232IT	0	0	C	Homozygous C	-383G; -120T	1	0
C-P309	2 copies	No	2 copies	M-P309	CT	CC	CT-CC	2	Non-transmitting	No	4	Yes	0	No	0				354	18.8149	2900	Female	28	1		2	1	1	158FV	2	1	1	0	HNA1a/HNA1b	2	2	0	131HH	2	1	1	232IT	0	0	CT	Heterozygous	-383GG; -120TT	2	0
[truncated: 10 more columns]
